# Supplementary material for: Dynamics and heterogeneity of brain damage in multiple sclerosis
Source: PLoS Comput Biol. 2017 Oct 26;13(10):e1005757. doi: 10.1371/journal.pcbi.1005757 (PMC5657613; doi:10.1371/journal.pcbi.1005757)
Supplement: S1 File — (XLSX) [file pcbi.1005757.s001.xlsx]

## Sheet: general info
ID cohort	ID	index ID patient	Distrib	average; time between relapses (=EDSS increase)	std	num. Values +EDSS	MS subtype	index Clusters (*)
Lyon dataset	AHA18025	1	'generalized extreme value'	933	600.562	3	SP	2
Lyon dataset	41076	2	'inversegaussian'	1172.5	1054.3	2	SP	1
Lyon dataset	20678	3	'inversegaussian'	1692.4	1218.21	5	SP	3
Lyon dataset	AHA8758	4	'inversegaussian'	989.25	804.423	4	SP	1
Lyon dataset	16965	5	'inversegaussian'	2806.6	4508.02	5	RP	3
Lyon dataset	40692	6	'tlocationscale'	260	128.349	11	RP	1
Lyon dataset	15807	7	'inversegaussian'	1613	2693.23	5	PP	1
Lyon dataset	35930	8	'inversegaussian'	643.714	617.129	7	RP	3
Lyon dataset	AHA19421	9	'inversegaussian'	403	269.88	4	SP	4
Lyon dataset	AHA18446	10	'generalized extreme value'	669.333	370.72	3	RP	2
Lyon dataset	15559	11	'inversegaussian'	1369.62	1710.8	8	RP	3
Lyon dataset	34167	12	[]	1765	0	1	SP	4
Lyon dataset	AHA18295	13	'inversegaussian'	365.25	272.547	8	RP	4
Lyon dataset	42269	14	'inversegaussian'	932.25	655.352	8	SP	1
Lyon dataset	32653	15	'inversegaussian'	1060.33	947.139	6	SP	4
Lyon dataset	21111	16	'inversegaussian'	824.8	1093.2	10	RR	3
Lyon dataset	24948	17	'inversegaussian'	803.6	485.12	5	PP	1
Lyon dataset	33353	18	'inversegaussian'	3332.5	3421.69	2	PP	1
Lyon dataset	33930	19	'inversegaussian'	832	1735.46	9	RP	3
Barcelona dataset	398	20	'inversegaussian'	734	610.03	9	RP	2
Barcelona dataset	630	21	'inversegaussian'	1714.25	1232.47	4	RP	2
Barcelona dataset	47	22	'inversegaussian'	782.25	452.938	8	SP	4
Barcelona dataset	673	23	'inversegaussian'	707.571	1229.37	7	RP	4
Barcelona dataset	321	24	'generalized extreme value'	1284.5	1059.25	4	RP	3
Barcelona dataset	311	25	'generalized extreme value'	1500	1029.09	3	RR	3
Barcelona dataset	168	26	'inversegaussian'	973	880.652	4	RP	4
Barcelona dataset	459	27	'inversegaussian'	895.25	406.36	4	RP	3
Barcelona dataset	152	28	'inversegaussian'	156	112.168	6	SP	1
Barcelona dataset	484	29	'inversegaussian'	601.833	906.913	6	RP	4
Barcelona dataset	354	30	'inversegaussian'	1243.6	1153.72	5	RP	1
Barcelona dataset	28	31	'generalized extreme value'	1665.75	715.055	4	SP	2
Barcelona dataset	473	32	'inversegaussian'	420.429	268.331	7	RR	1
Barcelona dataset	541	33	'inversegaussian'	860.6	518.818	5	RP	2
Barcelona dataset	263	34	'generalized extreme value'	800.667	375.774	3	-	1
Barcelona dataset	246	35	'inversegaussian'	1033	876.482	4	RP	2
Barcelona dataset	644	36	'inversegaussian'	636.5	647.003	2	RP	1
Barcelona dataset	498	37	'generalized extreme value'	1233	728.187	3	SP	2
Barcelona dataset	466	38	'inversegaussian'	3750.67	3061.93	3	RR	4
Barcelona dataset	649	39	'inversegaussian'	565	615.632	4	RR	3
Barcelona dataset	474	40	'inversegaussian'	1103	681.651	2	PP	2
Barcelona dataset	89	41	'inversegaussian'	1231.8	295.425	5	PP	2
Barcelona dataset	260	42	'generalized extreme value'	409	335.237	3	RR	2
Barcelona dataset	195	43	'inversegaussian'	1005.8	394.128	5	SP	2
Barcelona dataset	698	44	'inversegaussian'	1176	694.379	2	SP	2
Barcelona dataset	52	45	'inversegaussian'	1379.8	1093.61	5	RR	4
Barcelona dataset	722	46	'inversegaussian'	988.6	728.82	5	RP	2
Barcelona dataset	500	47	'generalized extreme value'	1094.75	560.076	4	SP	2
Barcelona dataset	380	48	'inversegaussian'	642.25	556.293	8	PP	2
Barcelona dataset	244	49	'inversegaussian'	1214.5	1512.5	2	RR	3
Barcelona dataset	25	50	'generalized extreme value'	811.25	724.709	4	PP	2
Barcelona dataset	45	51	'inversegaussian'	1403.25	1128.53	4	RP	3
Barcelona dataset	650	52	'inversegaussian'	1764.6	1401.8	5	RP	4
Barcelona dataset	499	53	'generalized extreme value'	745.667	131.804	3	PP	2
Barcelona dataset	277	54	'inversegaussian'	887.4	903.301	5	RP	2
Barcelona dataset	119	55	'generalized extreme value'	1349.67	1721.03	3	RP	2
Barcelona dataset	299	56	'generalized extreme value'	575	262.229	3	PP	2
Barcelona dataset	210	57	'inversegaussian'	784	536.361	6	RR	3
Barcelona dataset	483	58	'inversegaussian'	337.75	302.729	4	RR	4
Barcelona dataset	611	59	[]	NaN	NaN	0	RR	3
Barcelona dataset	636	60	'inversegaussian'	1336	539.715	3	PP	2
Barcelona dataset	446	61	[]	906	0	1	RR	4
Barcelona dataset	542	62	[]	1572	0	1	RR	4
Barcelona dataset	326	63	'inversegaussian'	1261	752.858	5	PP	2
Barcelona dataset	319	64	'inversegaussian'	1898.5	1274.91	2	RR	4
Barcelona dataset	61	65	'inversegaussian'	1069.5	111.016	2	SP	2
Barcelona dataset	90	66	'generalized extreme value'	1054.6	758.369	5	RP	2
Barcelona dataset	692	67	[]	1	0	1	RR	_
			=

## Sheet: time points- months
index ID patient	time	time	time	time	time	time	time	time	time	time	time	time	time	time	time	time	time	time	time	time	time	time	time	time	time	time	time	time	time	time	time	time	time	time	time	time	time	time	time	time	time	time	time	time	time	time	time	time	time
1	0.0328	1.0496	2.0664	2.9848	4.0016	4.9856	6.0024	6.9864	8.0032	9.02	10.004	11.0208	12.0048	13.0216	14.0384	14.9568	15.9736	16.9576	17.9744	18.9584	19.9752	20.992	21.976	22.9928	23.9768	24.9936	26.0104	26.9616	27.9784	28.9624	29.9792	30.9632	31.98	32.9968	33.9808	34.9976	35.9816	36.9984	38.0152	38.9336	39.9504	40.9344	41.9512	42.9352	43.952	44.9688	45.9528	46.9696	47.9536
2	0.0328	1.0496	1.968	2.9848	3.9688	4.9856	5.9696	6.9864	8.0032	8.9872	10.004	10.988	12.0048	13.0216	13.9728	14.9896	15.9736	16.9904	17.9744	18.9912	20.008	20.992	22.0088	22.9928	24.0096	25.0264	25.9448	26.9616	27.9456	28.9624	29.9464	30.9632	31.98	32.964	33.9808	34.9648	35.9816	36.9984	37.9168	38.9336	39.9176	40.9344	41.9184	42.9352	43.952	44.936	45.9528	46.9368	47.9536
3	0.0328	1.0496	2.0336	3.0504	4.0672	4.9856	6.0024	6.9864	8.0032	8.9872	10.004	11.0208	12.0048	13.0216	14.0056	15.0224	16.0392	16.9904	18.0072	18.9912	20.008	20.992	22.0088	23.0256	24.0096	25.0264	26.0104	27.0272	28.044	28.9624	29.9792	30.9632	31.98	32.964	33.9808	34.9976	35.9816	36.9984	37.9824	38.9992	40.016	40.9344	41.9512	42.9352	43.952	44.936	45.9528	46.9696	47.9536
4	0.0328	1.0496	2.0336	3.0504	4.0672	4.9856	6.0024	6.9864	8.0032	8.9872	10.004	11.0208	12.0048	13.0216	14.0056	15.0224	16.0392	16.9904	18.0072	18.9912	20.008	20.992	22.0088	23.0256	24.0096	25.0264	26.0104	27.0272	28.044	28.9624	29.9792	30.9632	31.98	32.964	33.9808	34.9976	35.9816	36.9984	37.9824	38.9992	40.016	40.9344	41.9512	42.9352	43.952	44.936	45.9528	46.9696	47.9536
5	0.0328	1.0496	2.0664	3.0504	4.0672	5.0512	6.068	7.0848	8.0032	9.02	10.004	11.0208	12.0048	13.0216	14.0384	15.0224	16.0392	17.0232	18.04	19.0568	20.008	21.0248	22.0088	23.0256	24.0096	25.0264	26.0432	27.0272	28.044	29.028	30.0448	31.0616	31.98	32.9968	33.9808	34.9976	35.9816	36.9984	38.0152	38.9992	40.016	41	42.0168	43.0336	43.952	44.9688	45.9528	46.9696	47.9536
6	0.0328	1.0168	2.0336	3.0176	4.0344	5.0512	6.0352	7.052	8.036	9.0528	10.0696	10.988	12.0048	12.9888	14.0056	14.9896	16.0064	17.0232	18.0072	19.024	20.008	21.0248	22.0416	22.96	23.9768	24.9608	25.9776	26.9616	27.9784	28.9952	29.9792	30.996	31.98	32.9968	34.0136	34.9648	35.9816	36.9656	37.9824	38.9664	39.9832	41	41.984	43.0008	43.9848	45.0016	46.0184	46.9368	47.9536
7	0.0328	1.0168	2.0336	3.0176	4.0344	5.0512	6.0352	7.052	8.036	9.0528	10.0696	11.0208	12.0376	13.0216	14.0384	15.0224	16.0392	17.056	18.04	19.0568	20.0408	21.0576	22.0744	22.9928	24.0096	24.9936	26.0104	26.9944	28.0112	29.028	30.012	31.0288	32.0128	33.0296	34.0464	34.9648	35.9816	36.9656	37.9824	38.9664	39.9832	41	41.984	43.0008	43.9848	45.0016	46.0184	46.9368	47.9536
8	0.0328	1.0496	2.0664	3.0504	4.0672	5.0512	6.068	7.0848	8.0032	9.02	10.004	11.0208	12.0048	13.0216	14.0384	15.0224	16.0392	17.0232	18.04	19.0568	20.008	21.0248	22.0088	23.0256	24.0096	25.0264	26.0432	27.0272	28.044	29.028	30.0448	31.0616	31.98	32.9968	33.9808	34.9976	35.9816	36.9984	38.0152	38.9992	40.016	41	42.0168	43.0336	43.952	44.9688	45.9528	46.9696	47.9536
9	0.0328	1.0496	2.0664	2.9848	4.0016	4.9856	6.0024	6.9864	8.0032	9.02	10.004	11.0208	12.0048	13.0216	14.0384	14.9568	15.9736	16.9576	17.9744	18.9584	19.9752	20.992	21.976	22.9928	23.9768	24.9936	26.0104	26.9288	27.9456	28.9296	29.9464	30.9304	31.9472	32.964	33.948	34.9648	35.9488	36.9656	37.9824	38.9336	39.9504	40.9344	41.9512	42.9352	43.952	44.9688	45.9528	46.9696	47.9536
10	0.0328	0.9512	1.968	2.952	3.9688	4.9528	5.9696	6.9864	7.9704	8.9872	9.9712	10.988	12.0048	12.956	13.9728	14.9568	15.9736	16.9576	17.9744	18.9912	19.9752	20.992	21.976	22.9928	24.0096	24.928	25.9448	26.9288	27.9456	28.9296	29.9464	30.9632	31.9472	32.964	33.948	34.9648	35.9816	36.9	37.9168	38.9008	39.9176	40.9016	41.9184	42.9352	43.9192	44.936	45.92	46.9368	47.9536
11	0.0328	1.0496	2.0336	3.0504	4.0672	4.9856	6.0024	6.9864	8.0032	8.9872	10.004	11.0208	12.0048	13.0216	14.0056	15.0224	16.0392	16.9576	17.9744	18.9584	19.9752	20.9592	21.976	22.9928	23.9768	24.9936	25.9776	26.9944	28.0112	28.9296	29.9464	30.9304	31.9472	32.9312	33.948	34.9648	35.9488	36.9656	37.9496	38.9664	39.9832	40.9344	41.9512	42.9352	43.952	44.936	45.9528	46.9696	47.9536
12	0.0328	1.0168	2.0336	3.0176	4.0344	5.0512	6.0024	7.0192	8.0032	9.02	10.004	11.0208	12.0376	13.0216	14.0384	15.0224	16.0392	17.056	17.9744	18.9912	19.9752	20.992	21.976	22.9928	24.0096	24.9936	26.0104	26.9944	28.0112	29.028	29.9464	30.9632	31.9472	32.964	33.948	34.9648	35.9816	36.9656	37.9824	38.9664	39.9832	41	41.9184	42.9352	43.9192	44.936	45.92	46.9368	47.9536
13	0.0328	1.0168	2.0336	3.0176	4.0344	5.0512	6.0352	7.052	8.036	9.0528	10.0696	10.988	12.0048	12.9888	14.0056	14.9896	16.0064	17.0232	18.0072	19.024	20.008	21.0248	22.0416	22.9928	24.0096	24.9936	26.0104	26.9944	28.0112	29.028	30.012	31.0288	32.0128	33.0296	34.0464	34.9648	35.9816	36.9656	37.9824	38.9664	39.9832	41	41.984	43.0008	43.9848	45.0016	46.0184	46.9368	47.9536
14	0.0328	1.0168	2.0336	3.0176	4.0344	5.0512	6.0352	7.052	8.036	9.0528	10.0696	11.0208	12.0376	13.0216	14.0384	15.0224	16.0392	17.056	18.04	19.0568	20.0408	21.0576	22.0744	22.9928	24.0096	24.9936	26.0104	26.9944	28.0112	29.028	30.012	31.0288	32.0128	33.0296	34.0464	34.9648	35.9816	36.9656	37.9824	38.9664	39.9832	41	41.984	43.0008	43.9848	45.0016	46.0184	46.9368	47.9536
15	0.0328	1.0168	2.0336	3.0504	4.0016	5.0184	6.0024	7.0192	8.0032	9.02	10.0368	11.0208	12.0376	13.0216	14.0384	15.0552	15.9736	16.9904	17.9744	18.9912	19.9752	20.992	22.0088	22.9928	24.0096	24.9936	26.0104	27.0272	27.9456	28.9624	29.9464	30.9632	31.9472	32.964	33.9808	34.9648	35.9816	36.9656	37.9824	38.9992	39.9176	40.9344	41.9184	42.9352	43.9192	44.936	45.9528	46.9368	47.9536
16	0.0328	0.9512	1.968	2.952	3.9688	4.9528	5.9696	6.9864	7.9704	8.9872	9.9712	10.988	12.0048	12.956	13.9728	14.9568	15.9736	16.9576	17.9744	18.9912	19.9752	20.992	21.976	22.9928	24.0096	24.928	25.9448	26.9288	27.9456	28.9296	29.9464	30.9632	31.9472	32.964	33.948	34.9648	35.9816	36.9	37.9168	38.9008	39.9176	40.9016	41.9184	42.9352	43.9192	44.936	45.92	46.9368	47.9536
17	0.0328	1.0496	2.0336	3.0504	4.0672	4.9856	6.0024	6.9864	8.0032	8.9872	10.004	11.0208	12.0048	13.0216	14.0056	15.0224	16.0392	16.9576	17.9744	18.9584	19.9752	20.9592	21.976	22.9928	23.9768	24.9936	25.9776	26.9944	28.0112	28.9624	29.9792	30.9632	31.98	32.964	33.9808	34.9976	35.9816	36.9984	37.9824	38.9992	40.016	40.9344	41.9512	42.9352	43.952	44.936	45.9528	46.9696	47.9536
18	0.0328	1.0496	2.0664	3.0504	4.0672	5.0512	6.068	7.0848	8.0032	9.02	10.004	11.0208	12.0048	13.0216	14.0384	15.0224	16.0392	17.0232	18.04	19.0568	20.008	21.0248	22.0088	23.0256	24.0096	25.0264	26.0432	27.0272	28.044	29.028	30.0448	31.0616	31.98	32.9968	33.9808	34.9976	35.9816	36.9984	38.0152	38.9992	40.016	41	42.0168	43.0336	43.952	44.9688	45.9528	46.9696	47.9536
19	0.0328	0.9512	1.968	2.952	3.9688	4.9528	5.9696	6.9864	7.9704	8.9872	9.9712	10.988	12.0048	12.956	13.9728	14.9568	15.9736	16.9576	17.9744	18.9912	19.9752	20.992	21.976	22.9928	24.0096	24.928	25.9448	26.9288	27.9456	28.9296	29.9464	30.9632	31.9472	32.964	33.948	34.9648	35.9816	36.9	37.9168	38.9008	39.9176	40.9016	41.9184	42.9352	43.9192	44.936	45.92	46.9368	47.9536
20	0.0328	3.0504	44.0176	48.9376	60.9096	67.9616	69.9296	76.9488	81.9016	82.8856	83.9024	87.084	93.6768	101.549	104.796	105.485	107.814	108.699	116.21	119.195	122.246	128.871	141.401	143.894	149.47	152.487	155.439	161.704	165.607	166.985	175.513	176.759	187.19	198.67	210.74	216.71	217.628	220.383	228.419	234.618	0	0	0	0	0	0	0	0	0
21	0.0328	11.0536	27.0272	31.98	58.9744	116.866	122.869	135.858	144.812	151.798	161.835	167.772	174.332	174.824	175.644	178.858	184.598	187.55	190.568	199.621	203.426	225.303	229.895	233.7	236.226	242.753	255.381	256.66	276.045	280.998	283.884	291.002	304.417	309.107	311.534	315.536	319.898	0	0	0	0	0	0	0	0	0	0	0	0
22	0.0328	1.0496	14.0056	19.024	23.0584	27.0272	35.0632	43.0008	47.0352	55.8584	63.9272	86.92	94.464	100.466	105.485	127.428	130.708	133.398	139.006	148.322	158.03	170.691	176.792	182.991	189.19	195.16	201.458	207.427	214.02	219.268	224.188	229.01	238.194	0	0	0	0	0	0	0	0	0	0	0	0	0	0	0	0
23	0.0328	1.8696	2.5584	3.2472	5.7728	11.2832	14.0384	19.5488	22.2384	24.1408	25.2888	25.6496	26.7976	34.6368	38.1464	38.6056	39.7536	55.7928	88.1336	90.2656	131.626	136.809	144.156	149.24	152.159	156.817	158.818	162.983	165.706	171.774	174.89	177.514	0.0328	1.8696	2.5584	3.2472	5.7728	11.2832	14.0384	19.5488	22.2384	24.1408	25.2888	25.6496	26.7976	34.6368	38.1464	38.6056	39.7536
24	0.0328	2.3944	4.1656	25.5184	33.0952	35.8504	43.4272	60.4176	67.7648	79.6056	86.9528	92.1024	101.877	119.228	131.364	132.512	136.415	143.205	154.226	156.292	157.768	159.31	161.146	168.559	170.888	171.905	173.807	179.777	189.879	189.879	0	0	0	0	0	0	0	0	0	0	0	0	0	0	0	0	0	0	0
25	0.0328	7.38	34.932	37.9168	42.7384	47.1008	57.892	59.04	87.74	90.4952	91.9056	103.582	122.311	131.528	132.906	133.365	135.234	142.647	145.632	146.452	148.617	151.602	157.702	163.147	169.215	175.349	182.532	189.879	190.83	197.85	203.819	0	0	0	0	0	0	0	0	0	0	0	0	0	0	0	0	0	0
26	0.0328	0.7216	3.7064	12.8248	47.4616	48.2488	48.708	48.9704	51.5616	52.7424	55.3664	58.5808	62.9104	63.5664	64.2552	67.896	82.3608	95.776	113.226	121.393	127.69	139.794	140.515	147.436	153.865	156.128	157.538	162.59	168.559	181.089	187.386	193.356	0	0	0	0	0	0	0	0	0	0	0	0	0	0	0	0	0
27	0.0328	2.2304	8.5936	14.3664	20.7952	29.6512	37.228	48.5112	55.3336	60.844	64.616	65.272	65.9608	67.1416	68.3224	69.9624	73.2752	79.7696	82.0656	89.1832	98.2032	102.434	112.078	112.799	113.029	114.866	117.49	125.886	129.888	133.43	138.81	0	0	0	0	0	0	0	0	0	0	0	0	0	0	0	0	0	0
28	0.0328	2.4928	3.772	4.2312	5.5104	6.1664	7.3472	19.0568	22.0744	25.4856	26.404	28.0112	30.7336	32.472	42.312	50.2496	57.2032	66.584	77.0144	82.9512	88.3632	96.4976	98.4656	103.55	109.027	115.292	121.196	127.494	133.922	141.434	0	0	0	0	0	0	0	0	0	0	0	0	0	0	0	0	0	0	0
29	0.0328	0.984	3.2472	20.008	61.4672	73.4064	79.6056	85.3456	90.692	91.5448	95.0872	98.9904	100.598	103.484	108.502	111.094	112.471	114.866	116.342	117.326	118.474	120.474	122.77	123.033	123.098	129.724	139.597	140.351	0	0	0	0	0	0	0	0	0	0	0	0	0	0	0	0	0	0	0	0	0
30	0.0328	2.0336	9.0528	10.0696	12.0048	33.0296	46.0184	57.9904	86.92	98.4984	170.166	176.628	185.517	188.567	191.552	194.537	194.996	197.718	200.9	201.818	203.983	208.608	210.182	213.856	218.678	225.795	231.306	237.275	0	0	0	0	0	0	0	0	0	0	0	0	0	0	0	0	0	0	0	0	0
31	0.0328	43.7552	48.872	51.8896	68.88	88.8224	91.2496	97.0552	105.485	116.046	128.904	131.233	138.908	153.832	167.444	175.48	181.253	188.6	194.57	205.361	211.56	218.579	225.467	228.977	231.765	235.832	237.866	240.063	241.08	0	0	0	0	0	0	0	0	0	0	0	0	0	0	0	0	0	0	0	0
32	0.0328	7.6424	9.512	19.8112	23.452	24.5016	31.7832	33.5872	34.7024	36.08	37.064	39.3272	45.4936	58.6136	63.8616	71.4384	77.7032	84.1648	89.4128	92.3976	96.5632	102.238	103.812	109.88	116.309	122.967	128.215	129.166	0	0	0	0	0	0	0	0	0	0	0	0	0	0	0	0	0	0	0	0	0
33	0.0328	9.0528	11.0536	26.1744	36.9328	42.968	55.9568	59.9912	75.2432	90.9872	95.3824	96.0712	110.306	128.182	143.106	144.714	145.173	146.616	150.191	156.062	157.145	157.44	162.426	167.739	0	0	0	0	0	0	0	0	0	0	0	0	0	0	0	0	0	0	0	0	0	0	0	0	0
34	0.0328	5.8056	16.7608	17.7448	25.8136	26.4696	34.276	38.6384	47.3632	78.8184	103.615	110.438	112.701	118.998	124.968	128.871	130.478	134.054	136.678	142.549	144.418	151.372	159.178	172.167	0	0	0	0	0	0	0	0	0	0	0	0	0	0	0	0	0	0	0	0	0	0	0	0	0
35	0.0328	4.1328	5.6088	7.872	25.7808	27.1912	34.276	48.6424	54.7104	57.892	66.8792	84.5256	90.8888	96.8584	108.798	120.146	126.018	127.625	133.594	139.662	146.255	149.765	151.962	155.702	158.391	163.246	165.771	0	0	0	0	0	0	0	0	0	0	0	0	0	0	0	0	0	0	0	0	0	0
36	0.0328	5.8384	11.2832	11.5784	27.4208	35.916	36.6048	41.7872	59.5976	64.616	67.1744	71.504	75.3088	87.576	94.464	130.183	136.153	142.221	148.322	166.788	166.788	173.676	179.416	185.615	191.814	198.243	0	0	0	0	0	0	0	0	0	0	0	0	0	0	0	0	0	0	0	0	0	0	0
37	0.0328	3.28	6.0024	6.4288	12.2016	19.0896	23.2552	25.5184	34.6696	51.9224	57.6624	82.5904	100.27	106.928	119.097	124.607	125.854	129.757	135.398	141.466	148.026	154.226	159.375	170.757	177.514	183.614	0	0	0	0	0	0	0	0	0	0	0	0	0	0	0	0	0	0	0	0	0	0	0
38	0.0328	142.155	165.312	175.644	186.894	205.492	229.37	233.044	235.34	258.431	267.484	302.842	309.271	315.241	321.342	327.311	333.51	333.51	339.349	345.253	348.074	349.582	357.487	362.768	369.098	371.755	0	0	0	0	0	0	0	0	0	0	0	0	0	0	0	0	0	0	0	0	0	0	0
39	0.0328	18.532	28.3064	32.144	34.3416	47.8552	54.94	60.9424	61.1392	62.484	65.6656	67.6008	74.1608	83.4432	96.4648	99.4168	107.092	114.013	128.707	130.642	132.61	135.53	146.977	149.994	157.145	168.592	0	0	0	0	0	0	0	0	0	0	0	0	0	0	0	0	0	0	0	0	0	0	0
40	0.0328	22.1728	33.4232	42.0824	52.0208	55.6944	57.728	64.8784	72.3896	77.2112	83.9352	95.6448	101.516	125.001	148.912	160.982	167.182	173.938	180.138	186.107	192.077	198.506	204.705	204.705	211.363	217.333	0	0	0	0	0	0	0	0	0	0	0	0	0	0	0	0	0	0	0	0	0	0	0
41	0.0328	36.5064	55.6288	72.16	79.9336	83.8696	88.9208	103.386	125.427	131.167	134.382	149.765	161.704	184.106	196.505	202.573	208.674	214.971	220.252	226.681	232.322	238.522	239.801	241.047	244.721	250.789	0	0	0	0	0	0	0	0	0	0	0	0	0	0	0	0	0	0	0	0	0	0	0
42	0.0328	4.0016	7.544	11.0536	25.2888	29.4872	31.0616	31.98	40.2784	49.1672	53.2672	66.5512	75.8336	96.6944	105.222	114.767	126.706	133.234	139.794	141.499	147.698	153.209	159.638	165.607	171.806	177.776	0	0	0	0	0	0	0	0	0	0	0	0	0	0	0	0	0	0	0	0	0	0	0
43	0.0328	12.2016	18.4992	21.2544	26.5352	46.74	50.184	56.1536	64.6816	77.7688	97.252	107.42	110.569	112.143	115.817	119.031	131.003	144.222	155.8	164.984	172.102	182.663	194.143	218.481	0	0	0	0	0	0	0	0	0	0	0	0	0	0	0	0	0	0	0	0	0	0	0	0	0
44	0.0328	72.6848	244.524	250.034	266.992	274.372	280.571	294.577	300.579	308.123	321.67	361.161	384.941	391.238	396.65	403.637	412.263	418.003	423.973	430.172	436.601	443.128	449.688	0	0	0	0	0	0	0	0	0	0	0	0	0	0	0	0	0	0	0	0	0	0	0	0	0	0
45	0.0328	50.7744	59.368	76.7192	100.63	111.389	121.032	138.842	144.615	145.37	156.522	162.983	166.886	166.985	175.119	185.451	200.244	207.788	209.33	218.612	226.32	232.06	238.128	244.098	0	0	0	0	0	0	0	0	0	0	0	0	0	0	0	0	0	0	0	0	0	0	0	0	0
46	0.0328	7.0848	18.1056	34.8664	38.212	42.2136	65.2064	72.1272	88.6256	100.565	112.734	123.984	129.954	136.382	149.24	156.095	162.163	173.184	175.906	182.368	191.093	196.964	203.852	210.74	0	0	0	0	0	0	0	0	0	0	0	0	0	0	0	0	0	0	0	0	0	0	0	0	0
47	0.0328	23.1568	23.452	30.1432	50.0856	59.2696	62.7136	71.2088	73.7344	89.8064	113.882	119.195	123.23	126.313	134.25	141.007	143.664	149.863	155.242	158.818	158.818	164.656	181.417	187.518	0	0	0	0	0	0	0	0	0	0	0	0	0	0	0	0	0	0	0	0	0	0	0	0	0
48	0.0328	9.4464	18.1712	32.636	52.3816	78.228	80.3928	82.3936	87.6416	91.8728	96.6616	105.354	111.389	115.194	120.474	127.133	139.63	147.666	154.783	168.559	174.529	174.758	176.366	0	0	0	0	0	0	0	0	0	0	0	0	0	0	0	0	0	0	0	0	0	0	0	0	0	0
49	0.0328	2.0008	2.2304	4.9528	6.9864	10.988	19.9424	27.9456	36.9	37.9168	39.9176	78.6872	81.9016	109.683	128.182	134.021	139.892	146.091	151.47	157.67	164.459	176.858	183.057	193.028	0	0	0	0	0	0	0	0	0	0	0	0	0	0	0	0	0	0	0	0	0	0	0	0	0
50	0.0328	13.776	19.9096	26.7648	37.6872	41.9184	43.5256	52.0536	54.5792	55.7272	58.0232	64.6816	74.8168	79.6384	87.7072	93.4472	99.6464	103.779	109.29	113.882	120.212	126.51	132.381	0	0	0	0	0	0	0	0	0	0	0	0	0	0	0	0	0	0	0	0	0	0	0	0	0	0
51	0.0328	14.4976	41.82	74.948	93.316	98.8264	102.303	104.763	109.126	117.424	123.853	134.185	161.737	169.642	193.094	205.131	210.642	216.972	220.055	225.926	232.814	239.243	245.672	251.51	0	0	0	0	0	0	0	0	0	0	0	0	0	0	0	0	0	0	0	0	0	0	0	0	0
52	0.0328	11.7752	67.076	107.486	119.884	125.952	138.35	161.212	191.388	203.098	212.97	219.858	239.571	245.803	258.202	270.37	277.258	283.228	289.427	294.938	306.877	312.518	315.274	0	0	0	0	0	0	0	0	0	0	0	0	0	0	0	0	0	0	0	0	0	0	0	0	0	0
53	0.0328	21.4184	30.832	42.312	45.2968	59.6632	65.8624	70.684	73.2096	74.8496	78.064	90.4296	103.156	110.274	118.67	129.56	137.498	141.499	147.961	149.306	156.423	163.672	0	0	0	0	0	0	0	0	0	0	0	0	0	0	0	0	0	0	0	0	0	0	0	0	0	0	0
54	0.0328	2.0336	6.9864	8.0032	16.8264	20.3032	50.9712	54.1856	73.9312	79.9008	83.2136	89.8064	93.7424	101.549	113.882	121.098	132.938	139.236	145.566	154.127	155.078	161.048	163.311	0	0	0	0	0	0	0	0	0	0	0	0	0	0	0	0	0	0	0	0	0	0	0	0	0	0
55	0.0328	2.7224	10.7584	17.4168	27.552	37.6216	41.7544	42.9352	44.772	46.0512	46.7728	49.036	50.9712	64.1568	87.6088	100.466	112.865	129.363	142.942	160.359	166.329	172.298	184.566	0	0	0	0	0	0	0	0	0	0	0	0	0	0	0	0	0	0	0	0	0	0	0	0	0	0
56	0.0328	9.4464	34.932	58.1216	75.8008	82.5576	91.512	94.7264	97.9408	140.122	152.29	170.298	187.616	200.244	207.69	213.79	229.731	236.062	242.95	249.149	255.578	260.465	270.305	0	0	0	0	0	0	0	0	0	0	0	0	0	0	0	0	0	0	0	0	0	0	0	0	0	0
57	0.0328	6.232	16.564	18.9256	20.4016	22.7304	30.504	36.7688	68.224	81.7376	97.1536	103.582	108.076	114.046	124.935	129.658	139.138	141.696	147.666	154.324	160.228	163.869	166.854	0	0	0	0	0	0	0	0	0	0	0	0	0	0	0	0	0	0	0	0	0	0	0	0	0	0
58	0.0328	37.3264	40.0488	41.2296	61.4016	62.7136	66.1576	77.2768	77.6376	79.4744	85.5424	85.8048	91.2168	101.057	107.846	113.816	126.903	132.971	136.973	140.187	146.386	0	0	0	0	0	0	0	0	0	0	0	0	0	0	0	0	0	0	0	0	0	0	0	0	0	0	0	0
59	0.0328	1.4104	4.9528	9.2824	15.1864	21.2872	23.0256	23.0256	26.9288	30.7664	33.3248	39.524	45.3952	47.5928	49.3968	51.3648	58.3512	65.6984	71.8976	78.3264	84.5256	0	0	0	0	0	0	0	0	0	0	0	0	0	0	0	0	0	0	0	0	0	0	0	0	0	0	0	0
60	0.0328	8.364	19.8768	53.6608	54.776	67.404	76.8176	82.7216	94.2672	132.971	145.009	150.749	154.193	157.178	163.606	175.316	181.515	185.123	187.846	187.846	194.274	200.703	0	0	0	0	0	0	0	0	0	0	0	0	0	0	0	0	0	0	0	0	0	0	0	0	0	0	0
61	0.0328	52.7424	58.2528	64.3208	70.2904	76.0304	84.4272	90.3968	96.596	102.566	108.863	114.833	120.934	123.82	129.921	134.021	139.859	144.681	150.65	157.44	163.639	0	0	0	0	0	0	0	0	0	0	0	0	0	0	0	0	0	0	0	0	0	0	0	0	0	0	0	0
62	0.0328	4.6904	31.6848	37.6544	41.0984	50.2824	56.252	67.1416	69.1096	75.4072	80.688	88.2648	91.9384	98.3672	104.238	113.291	117.194	123.623	126.51	133.627	0	0	0	0	0	0	0	0	0	0	0	0	0	0	0	0	0	0	0	0	0	0	0	0	0	0	0	0	0
63	0.0328	75.8992	88.888	90.7576	102.894	108.798	118.08	128.412	135.366	141.729	149.306	155.734	159.638	174.726	186.665	206.837	220.875	224.844	235.766	250.067	279.981	307.631	0	0	0	0	0	0	0	0	0	0	0	0	0	0	0	0	0	0	0	0	0	0	0	0	0	0	0
64	0.0328	2.132	2.624	6.9536	13.1528	42.0496	54.284	59.4008	65.6984	71.8976	77.8672	85.6736	91.8728	94.6608	97.1864	108.666	117.818	120.901	124.574	129.166	131.922	138.022	0	0	0	0	0	0	0	0	0	0	0	0	0	0	0	0	0	0	0	0	0	0	0	0	0	0	0
65	0.0328	1.7384	13.448	36.1784	44.2144	51.1024	55.6288	77.0472	83.6072	95.776	103.582	131.364	144.451	158.096	164.426	170.396	176.366	182.335	188.305	194.734	200.933	206.673	0	0	0	0	0	0	0	0	0	0	0	0	0	0	0	0	0	0	0	0	0	0	0	0	0	0	0
66	0.0328	20.172	22.5008	59.0728	80.4256	84.2304	89.5112	90.9872	109.355	120.146	136.579	149.994	157.046	177.743	181.154	183.713	186.894	189.879	193.126	209.362	239.276	0	0	0	0	0	0	0	0	0	0	0	0	0	0	0	0	0	0	0	0	0	0	0	0	0	0	0	0
67	0.0328	16.9904	24.2064	24.2064	42.1152	60.1552	60.1552	63.5992	78.064	78.064	90.0032	97.3176	103.32	109.29	111.487	135.07	136.612	136.645	139.433	140.515	146.058	0	0	0	0	0	0	0	0	0	0	0	0	0	0	0	0	0	0	0	0	0	0	0	0	0	0	0	0
[truncated: 438 more columns]

## Sheet: edss
index ID patient	EDSS	EDSS	EDSS	EDSS	EDSS	EDSS	EDSS	EDSS	EDSS	EDSS	EDSS	EDSS	EDSS	EDSS	EDSS	EDSS	EDSS	EDSS	EDSS	EDSS	EDSS	EDSS	EDSS	EDSS	EDSS	EDSS	EDSS	EDSS	EDSS	EDSS	EDSS	EDSS	EDSS	EDSS	EDSS	EDSS	EDSS	EDSS	EDSS	EDSS	EDSS	EDSS	EDSS	EDSS	EDSS	EDSS	EDSS	EDSS	EDSS
1	3	3	3	3	3	3	3	3	3	3	6	5	5	5	4	4	4	4	4	4	4	4	4	4	4	4	4	4	4	4	4	4	4	4	4	4	4	4	4	4	4	4	4	4	4	4	4	4	4
2	4	4	4	4	4	3	3	3	3	4	4	4	4	4	4	4	4	4	4	4	4	4	4	4	4	4	4	4	4	4	4	4	4	4	4	4	4	4	4	4	4	4	4	4	4	4	4	4	4
3	4	2	2	2	2	2	2	2	2	2	2	2	2	2	2	2	2	2	2	2	2	2	2	2	2	2	2	2	2	2	2	2	2	2	2	2	2	2	2	2	2	2	2	2	2	2	2	2	2
4	5	2	2	2	2	2	2	2	2	2	2	2	2	2	2	2	2	2	2	2	2	2	2	2	2	2	2	2	2	2	2	2	2	2	2	2	2	2	2	2	2	2	2	2	2	2	2	2	2
5	4	2	2	2	2	2	2	2	2	2	2	2	2	2	2	2	2	2	2	2	2	2	2	2	2	2	2	2	2	2	2	2	2	2	2	2	2	2	2	2	2	2	2	2	2	2	2	2	2
6	4	4	4	4	4	4	4	4	4	4	4	4	4	4	4	4	4	4	4	4	4	4	4	4	4	4	4	4	4	4	4	4	4	4	4	4	4	4	4	4	4	4	4	4	4	4	4	5	4
7	2	2	2	2	2	2	2	2	2	2	2	2	2	2	2	2	2	2	2	2	2	2	2	2	2	2	2	2	2	2	2	2	2	2	2	2	2	2	2	2	2	2	2	2	2	2	2	2	2
8	2	2	2	2	2	2	2	2	2	2	2	2	2	2	2	2	2	2	2	2	2	2	2	2	2	2	2	2	2	2	2	2	2	2	2	2	2	2	2	2	2	2	2	2	2	2	2	2	2
9	5	1	1	1	1	1	1	4	1	1	1	1	1	1	1	1	1	1	1	2	2	2	2	2	2	2	2	2	2	2	2	2	2	2	2	2	2	2	2	2	2	2	2	2	2	4	4	4	4
10	4	5	4	4	4	4	4	4	4	4	4	4	4	4	4	4	4	6	5	5	5	5	5	5	5	5	5	5	5	5	5	6	6	6	6	6	6	6	6	6	6	6	6	6	6	6	6	6	6
11	9	2	2	2	2	2	2	2	2	2	2	2	2	2	2	2	2	2	2	2	2	2	2	2	2	2	2	2	2	2	2	2	2	2	2	2	2	2	2	2	2	2	2	2	2	2	2	2	2
12	3	3	3	3	3	3	3	3	3	3	3	3	3	3	3	3	3	3	3	3	3	3	3	3	3	3	3	3	3	3	3	3	3	3	3	3	3	3	3	3	3	3	3	3	3	3	3	3	3
13	4	4	3	2	2	2	1	1	3	1	1	1	1	1	1	1	2	2	2	2	2	2	2	2	2	3	3	3	3	3	2	2	2	2	2	2	2	2	2	2	2	2	2	2	2	2	2	2	2
14	4	4	4	4	4	4	4	4	4	4	4	4	4	4	4	4	4	4	4	4	4	4	4	4	4	4	4	4	4	4	5	5	5	5	5	5	5	5	5	5	5	5	5	5	5	5	5	3	3
15	4	4	2	2	2	2	2	2	2	3	3	3	3	3	3	3	3	3	3	3	3	3	3	3	3	3	3	3	3	3	3	3	3	3	3	3	3	3	3	3	3	3	3	3	3	3	3	3	3
16	4	2	2	2	2	2	2	2	2	2	2	2	2	2	2	2	2	2	2	2	2	2	2	2	2	2	2	2	2	2	2	2	2	2	2	2	2	2	2	2	2	2	2	2	2	2	2	2	2
17	2	2	2	2	2	2	2	2	2	2	2	2	2	2	2	2	2	2	2	2	2	2	2	2	2	2	2	2	2	2	2	2	2	2	2	2	2	2	2	2	2	2	2	3	3	3	3	3	3
18	4	4	4	4	4	4	4	4	4	4	4	4	4	4	4	4	4	4	4	4	4	4	4	4	4	4	4	4	4	4	4	4	4	4	4	4	4	4	4	4	4	4	5	5	5	5	5	5	5
19	2	2	2	2	2	2	2	2	2	2	2	2	2	2	2	2	2	2	2	2	2	2	2	2	2	2	2	2	2	4	2	2	2	2	2	2	2	2	2	2	2	2	2	2	2	2	2	2	2
20	3	1	2	2	2	4	5	5	5	6	6	6	5	5	6	5	6	5	4	4	4	4	4	6	6	6	6	6	6	6	7	6	5	5	5	5	6	6	6	6	3	1	2	2	2	4	5	5	5
21	3	3	3	3	3	4	4	4	4	4	4	4	6	6	5	5	6	6	6	6	6	6	7	7	7	7	7	7	7	7	7	8	8	8	8	8	8	6	6	6	0	0	0	0	0	0	0	0	0
22	3	3	1	4	2	3	2	2	4	2	2	2	2	4	3	3	3	4	3	4	4	5	5	5	6	6	6	6	6	6	7	7	7	0	0	0	0	0	0	0	0	0	0	0	0	0	0	0	0
23	3	3	2	1	2	3	2	2	2	2	3	4	4	3	4	4	5	4	3	3	3	3	3	3	3	4	4	4	4	5	3	3	0	0	0	0	0	0	0	0	0	0	0	0	0	0	0	0	0
24	4	3	2	2	2	2	2	2	2	2	3	2	2	2	2	2	2	2	3	2	2	2	4	4	5	4	4	4	4	4	0	0	0	0	0	0	0	0	0	0	0	0	0	0	0	0	0	0	0
25	1	1	1	2	2	2	2	2	2	2	2	2	2	4	3	2	2	2	2	3	2	2	2	2	2	2	2	3	2	2	2	0	0	0	0	0	0	0	0	0	0	0	0	0	0	0	0	0	0
26	3	1	1	1	1	4	4	4	2	2	3	2	1	2	2	1	1	1	1	1	1	3	2	2	2	2	2	2	2	2	2	2	0	0	0	0	0	0	0	0	0	0	0	0	0	0	0	0	0
27	2	0	1	1	1	1	3	2	2	4	3	3	3	3	2	2	2	2	2	2	2	2	7	7	7	5	2	3	3	3	3	0	0	0	0	0	0	0	0	0	0	0	0	0	0	0	0	0	0
28	3	2	5	3	5	5	2	3	4	4	6	3	3	4	4	4	4	4	4	4	4	4	4	4	4	4	4	4	4	4	0	0	0	0	0	0	0	0	0	0	0	0	0	0	0	0	0	0	0
29	3	2	2	2	2	2	2	3	5	3	3	4	3	4	3	3	3	4	3	4	3	4	4	4	4	4	4	4	3	2	2	2	2	2	2	3	5	3	3	4	3	4	3	3	3	4	3	4	3
30	2	3	2	4	3	3	4	2	3	2	4	4	4	4	4	4	4	4	4	4	4	5	4	4	4	4	4	4	0	0	0	0	0	0	0	0	0	0	0	0	0	0	0	0	0	0	0	0	0
31	2	1	3	2	2	2	3	3	3	3	3	5	5	5	5	5	5	5	5	5	5	5	6	6	6	6	6	6	6	0	0	0	0	0	0	0	0	0	0	0	0	0	0	0	0	0	0	0	0
32	4	3	4	2	5	4	4	2	2	4	4	4	6	4	4	4	6	3	5	4	3	5	4	4	4	4	4	4	0	0	0	0	0	0	0	0	0	0	0	0	0	0	0	0	0	0	0	0	0
33	4	4	5	4	4	5	6	5	5	6	6	6	6	6	7	7	7	7	6	7	7	7	7	7	0	0	0	0	0	0	0	0	0	0	0	0	0	0	0	0	0	0	0	0	0	0	0	0	0
34	2	1	1	2	2	1	1	1	2	2	4	4	4	4	4	4	4	4	4	4	3	2	2	2	0	0	0	0	0	0	0	0	0	0	0	0	0	0	0	0	0	0	0	0	0	0	0	0	0
35	3	3	4	2	4	4	4	5	5	4	4	5	5	5	5	5	5	5	5	5	7	5	5	5	5	5	5	0	0	0	0	0	0	0	0	0	0	0	0	0	0	0	0	0	0	0	0	0	0
36	1	0	2	2	2	2	4	3	4	4	4	4	4	4	4	4	4	4	4	4	4	4	4	4	4	4	0	0	0	0	0	0	0	0	0	0	0	0	0	0	0	0	0	0	0	0	0	0	0
37	2	2	4	3	2	2	4	4	4	4	4	4	5	5	5	4	5	5	5	5	5	5	5	5	5	5	0	0	0	0	0	0	0	0	0	0	0	0	0	0	0	0	0	0	0	0	0	0	0
38	4	0	0	0	0	0	1	3	1	1	1	0	1	1	1	1	1	1	1	3	3	3	2	2	2	3	0	0	0	0	0	0	0	0	0	0	0	0	0	0	0	0	0	0	0	0	0	0	0
39	3	4	2	0	0	2	3	3	4	3	4	4	2	3	3	2	2	2	2	2	2	2	2	2	2	2	0	0	0	0	0	0	0	0	0	0	0	0	0	0	0	0	0	0	0	0	0	0	0
40	1	2	2	2	2	3	4	4	4	6	6	6	6	6	6	6	6	6	6	6	6	6	6	6	6	6	0	0	0	0	0	0	0	0	0	0	0	0	0	0	0	0	0	0	0	0	0	0	0
41	0	1	2	2	3	3	3	3	4	4	4	4	5	5	6	6	6	6	6	6	6	6	7	6	6	6	0	0	0	0	0	0	0	0	0	0	0	0	0	0	0	0	0	0	0	0	0	0	0
42	8	4	6	6	5	5	6	4	4	5	5	5	5	5	5	5	5	5	5	5	5	5	5	5	5	5	0	0	0	0	0	0	0	0	0	0	0	0	0	0	0	0	0	0	0	0	0	0	0
43	1	2	1	1	1	2	4	4	4	4	5	5	5	6	6	6	6	6	6	6	7	7	7	7	0	0	0	0	0	0	0	0	0	0	0	0	0	0	0	0	0	0	0	0	0	0	0	0	0
44	2	2	2	4	3	4	4	4	4	4	4	5	5	5	5	5	5	5	5	5	5	5	5	0	0	0	0	0	0	0	0	0	0	0	0	0	0	0	0	0	0	0	0	0	0	0	0	0	0
45	2	3	3	2	2	3	3	2	3	4	3	3	3	3	3	3	3	4	4	3	3	4	3	3	0	0	0	0	0	0	0	0	0	0	0	0	0	0	0	0	0	0	0	0	0	0	0	0	0
46	4	3	6	6	6	5	6	7	7	6	6	6	6	6	7	7	7	8	8	8	8	8	8	8	0	0	0	0	0	0	0	0	0	0	0	0	0	0	0	0	0	0	0	0	0	0	0	0	0
47	3	4	3	3	2	3	3	4	4	3	3	4	4	4	4	4	4	5	5	5	5	5	5	5	0	0	0	0	0	0	0	0	0	0	0	0	0	0	0	0	0	0	0	0	0	0	0	0	0
48	2	1	1	2	2	2	2	4	5	5	6	6	7	7	7	8	7	7	8	8	9	9	9	0	0	0	0	0	0	0	0	0	0	0	0	0	0	0	0	0	0	0	0	0	0	0	0	0	0
49	3	3	2	3	1	2	2	2	2	2	2	2	1	2	2	2	2	2	2	2	2	2	2	2	0	0	0	0	0	0	0	0	0	0	0	0	0	0	0	0	0	0	0	0	0	0	0	0	0
50	2	2	3	3	5	5	5	6	6	6	6	7	6	6	6	6	6	6	6	6	6	7	6	0	0	0	0	0	0	0	0	0	0	0	0	0	0	0	0	0	0	0	0	0	0	0	0	0	0
51	2	2	1	2	2	2	2	4	2	2	3	2	3	2	2	2	2	2	2	2	3	3	3	3	0	0	0	0	0	0	0	0	0	0	0	0	0	0	0	0	0	0	0	0	0	0	0	0	0
52	3	1	1	3	2	2	2	2	2	3	4	4	5	5	5	5	5	5	5	6	6	5	5	0	0	0	0	0	0	0	0	0	0	0	0	0	0	0	0	0	0	0	0	0	0	0	0	0	0
53	3	3	3	3	3	4	5	5	6	6	6	6	7	7	7	8	8	8	8	7	7	7	0	0	0	0	0	0	0	0	0	0	0	0	0	0	0	0	0	0	0	0	0	0	0	0	0	0	0
54	5	3	4	3	4	4	4	4	4	5	5	5	6	6	5	5	5	5	5	6	6	6	6	0	0	0	0	0	0	0	0	0	0	0	0	0	0	0	0	0	0	0	0	0	0	0	0	0	0
55	3	3	3	2	2	3	3	6	6	6	6	5	5	6	6	6	6	6	6	6	7	7	7	0	0	0	0	0	0	0	0	0	0	0	0	0	0	0	0	0	0	0	0	0	0	0	0	0	0
56	0	0	1	3	4	4	5	6	6	5	5	5	5	5	5	5	5	5	5	5	5	5	5	0	0	0	0	0	0	0	0	0	0	0	0	0	0	0	0	0	0	0	0	0	0	0	0	0	0
57	1	2	3	2	3	2	2	2	3	1	1	2	2	3	2	2	3	2	2	2	3	2	2	0	0	0	0	0	0	0	0	0	0	0	0	0	0	0	0	0	0	0	0	0	0	0	0	0	0
58	3	3	3	2	3	2	2	3	4	2	3	4	3	3	3	3	2	2	2	2	2	0	0	0	0	0	0	0	0	0	0	0	0	0	0	0	0	0	0	0	0	0	0	0	0	0	0	0	0
59	2	2	2	2	2	2	2	2	2	2	2	1	1	2	2	2	2	2	2	2	2	0	0	0	0	0	0	0	0	0	0	0	0	0	0	0	0	0	0	0	0	0	0	0	0	0	0	0	0
60	2	2	2	2	4	4	4	4	4	5	5	5	5	5	6	6	6	6	7	7	7	7	0	0	0	0	0	0	0	0	0	0	0	0	0	0	0	0	0	0	0	0	0	0	0	0	0	0	0
61	1	0	0	0	0	0	0	0	0	0	1	1	1	2	2	2	2	1	1	2	2	0	0	0	0	0	0	0	0	0	0	0	0	0	0	0	0	0	0	0	0	0	0	0	0	0	0	0	0
62	2	2	3	3	3	3	3	4	3	3	3	3	3	2	2	2	2	2	2	2	0	0	0	0	0	0	0	0	0	0	0	0	0	0	0	0	0	0	0	0	0	0	0	0	0	0	0	0	0
63	1	3	4	4	5	5	5	5	5	6	6	6	7	7	7	7	8	7	7	7	7	7	0	0	0	0	0	0	0	0	0	0	0	0	0	0	0	0	0	0	0	0	0	0	0	0	0	0	0
64	2	3	2	1	1	1	1	1	1	1	1	1	1	2	2	2	1	1	1	2	2	1	0	0	0	0	0	0	0	0	0	0	0	0	0	0	0	0	0	0	0	0	0	0	0	0	0	0	0
65	2	2	1	2	2	2	4	4	4	5	5	5	5	5	5	5	5	5	5	5	5	5	0	0	0	0	0	0	0	0	0	0	0	0	0	0	0	0	0	0	0	0	0	0	0	0	0	0	0
66	0	3	2	2	2	3	3	3	5	5	6	5	5	5	5	6	6	6	5	6	6	0	0	0	0	0	0	0	0	0	0	0	0	0	0	0	0	0	0	0	0	0	0	0	0	0	0	0	0
67	0	2	0	0	0	0	0	0	0	0	0	0	0	0	0	2	1	2	3	3	2	0	0	0	0	0	0	0	0	0	0	0	0	0	0	0	0	0	0	0	0	0	0	0	0	0	0	0	0
[truncated: 208 more columns]
