# Supplementary material for: Dynamics and heterogeneity of brain damage in multiple sclerosis
Source: PLoS Comput Biol. 2017 Oct 26;13(10):e1005757. doi: 10.1371/journal.pcbi.1005757 (PMC5657613; doi:10.1371/journal.pcbi.1005757)
Supplement: S2 File — (XLSX) [file pcbi.1005757.s002.xlsx]

## Sheet: T1_NBPV_clustered.txt
ID	sex	birthdate	MSonsetdate	age_MS_onset	age_study	scan_date	time_ms	Sample	EDSS	T1_NBPV	Cluster #
035MSVIS	Female	1967-02-25	2008-11-24	41.7467	45.0678	2012-05-07	3.32101	v0	NaN	1.57771e+06	3
037MSVIS	Female	1982-01-08	2008-05-06	26.3244	30.1218	2012-03-14	3.7974	v0	NaN	1.66137e+06	3
059MSVIS	Male	1980-10-28	2012-06-17	31.6359	32.2053	2013-01-05	0.569473	v0	NaN	1.54814e+06	1
094MSVIS	Female	1967-11-27	2007-04-12	39.373	43.718	2011-08-24	4.34497	v0	NaN	1.71512e+06	3
002MSVIS	Male	1963-09-04	1993-01-10	29.3525	48.4326	2012-02-11	19.0801	v0	7	1.45257e+06	1
091MSVIS	Male	1964-05-19	2003-02-15	38.7433	47.5099	2011-11-17	8.7666	v0	6	1.38573e+06	1
109MSVIS	Female	1969-01-07	2000-10-15	31.77	43.3949	2012-07-12	11.6249	v0	6	1.83902e+06	1
009MSVIS	Female	1949-11-17	2002-12-15	53.076	61.1499	2011-04-20	8.07392	v0	5	1.44253e+06	1
003MSVIS	Female	1959-01-18	2007-07-15	48.4873	52.9774	2012-01-13	4.49008	v0	4.5	1.56044e+06	2
053MSVIS	Female	1972-06-14	1999-01-30	26.6283	38.7871	2011-06-17	12.1588	v0	4.5	1.46814e+06	1
108MSVIS	Male	1968-02-20	1999-08-15	31.4825	44.2574	2012-07-06	12.7748	v0	4.5	1.36711e+06	1
014MSVIS	Female	1965-01-10	2002-07-01	37.4702	46.0205	2011-03-23	8.55031	v0	4	1.34296e+06	4
073MSVIS	Female	1961-12-21	1984-06-15	22.4832	49.9001	2011-11-09	27.4168	v0	4	1.26185e+06	1
077MSVIS	Female	1959-08-27	2009-05-01	49.6783	51.8549	2011-08-03	2.17659	v0	3.5	1.56371e+06	2
104MSVIS	Female	1980-02-04	2002-09-15	22.6119	32.2437	2012-06-29	9.63176	v0	3.5	1.45062e+06	4
032MSVIS	Male	1962-01-12	1989-06-15	27.4223	50.1875	2012-03-23	22.7652	v0	3	1.52669e+06	3
038MSVIS	Male	1977-03-04	2012-01-18	34.8747	35.4059	2012-07-30	0.531143	v0	3	1.52663e+06	1
041MSVIS	Female	1959-08-03	2010-08-15	51.0335	52.6133	2012-03-12	1.57974	v0	3	1.50345e+06	2
048MSVIS	Female	1966-04-26	2004-06-09	38.1218	44.961	2011-06-18	6.83915	v0	3	1.59456e+06	4
025MSVIS	Female	1976-10-08	1994-07-15	17.7659	35.1294	2011-04-27	17.3635	v0	2.5	1.41603e+06	3
031MSVIS	Female	1966-10-14	1998-01-16	31.258	44.282	2011-08-22	13.024	v0	2.5	1.5704e+06	3
040MSVIS	Female	1960-01-19	1995-09-15	35.655	51.0363	2011-05-18	15.3812	v0	2.5	1.37636e+06	3
070MSVIS	Female	1951-01-20	1979-07-15	28.4819	61.347	2012-05-19	32.8652	v0	2.5	1.36949e+06	3
087MSVIS	Female	1970-04-18	1996-07-15	26.2423	41.5195	2011-11-02	15.2772	v0	2.5	1.41913e+06	3
004MSVIS	Male	1956-09-16	2010-09-15	53.9959	55.6057	2012-04-27	1.60986	v0	2	1.46727e+06	3
012MSVIS	Female	1972-09-22	2005-03-15	32.4764	38.3409	2011-04-20	5.86448	v0	2	1.52333e+06	3
023MSVIS	Male	1957-03-28	2005-01-15	47.8029	53.8289	2011-05-16	6.02601	v0	2	1.50563e+06	3
024MSVIS	Female	1964-01-26	1992-07-15	28.4682	48.0383	2012-02-09	19.5702	v0	2	1.46377e+06	3
027MSVIS	Female	1969-10-18	2010-05-01	40.5339	41.3087	2011-03-16	0.774812	v0	2	1.47869e+06	3
042MSVIS	Female	1967-10-03	2000-02-01	32.3313	43.3511	2011-07-06	11.0198	v0	2	1.62767e+06	3
046MSVIS	Female	1956-07-07	1985-11-01	29.3196	54.6475	2011-05-28	25.3279	v0	2	1.44011e+06	3
047MSVIS	Female	1961-11-10	2010-03-21	48.3587	49.3032	2011-05-28	0.944559	v0	2	1.49127e+06	3
051MSVIS	Male	1951-12-10	2000-11-20	48.9473	59.2608	2011-06-04	10.3135	v0	2	1.46286e+06	1
055MSVIS	Female	1977-02-04	2000-07-17	23.447	35.1239	2012-03-19	11.6769	v0	2	1.55008e+06	4
072MSVIS	Female	1957-09-20	1988-06-15	30.7351	53.7303	2011-07-09	22.9952	v0	2	1.56688e+06	3
074MSVIS	Female	1965-08-15	2010-08-15	44.9993	45.7741	2011-06-11	0.774812	v0	2	1.42678e+06	3
080MSVIS	Female	1965-10-06	1987-07-01	21.7331	45.744	2011-07-04	24.011	v0	2	1.40517e+06	3
082MSVIS	Male	1979-02-03	2004-06-15	25.3635	32.5695	2011-09-03	7.20602	v0	2	1.57097e+06	3
083MSVIS	Female	1960-09-20	2010-01-05	49.2923	50.9459	2011-09-16	1.65366	v0	2	1.45441e+06	3
089MSVIS	Male	1969-06-26	1989-06-15	19.9699	42.2533	2011-10-19	22.2834	v0	2	1.46379e+06	3
097MSVIS	Female	1967-03-18	2011-08-15	44.4107	44.7392	2011-12-16	0.328542	v0	2	1.45291e+06	3
100MSVIS	Female	1979-05-23	2002-08-15	23.2307	32.6352	2012-02-17	9.40452	v0	2	1.61023e+06	3
102MSVIS	Female	1973-09-18	1998-06-15	24.7392	38.5845	2012-05-17	13.8453	v0	2	1.6877e+06	1
110MSVIS	Female	1969-03-09	2011-11-28	42.7214	43.2252	2012-06-01	0.503765	v0	2	1.56587e+06	1
117MSVIS	Male	1961-03-07	2013-05-17	52.1944	52.7775	2013-12-16	0.583162	v0	2	1.47669e+06	1
120MSVIS	Female	1973-08-30	1996-11-15	23.2115	40.7173	NaN	17.5058	v0	2	1.73252e+06	1
005MSVIS	Female	1978-02-01	2007-08-01	29.4949	32.8652	2011-02-02	3.37029	v0	1.5	1.55725e+06	3
007MSVIS	Female	1979-01-02	1997-07-15	18.5325	33.1061	2012-02-13	14.5736	v0	1.5	1.55092e+06	4
008MSVIS	Female	1986-02-16	2007-01-25	20.9391	25.8973	2012-02-10	4.95825	v0	1.5	1.71869e+06	3
011MSVIS	Male	1962-08-24	1992-07-15	29.8919	48.3833	2011-05-11	18.4914	v0	1.5	1.5873e+06	3
013MSVIS	Female	1968-09-28	1992-07-01	23.7563	42.2094	2011-01-24	18.4531	v0	1.5	1.53965e+06	3
015MSVIS	Female	1979-12-07	2007-10-17	27.8604	31.1923	2011-05-21	3.33196	v0	1.5	1.59426e+06	3
018MSVIS	Female	1973-11-26	2004-08-22	30.7379	37.1444	2011-04-13	6.40657	v0	1.5	1.51622e+06	3
019MSVIS	Female	1969-11-10	2008-06-01	38.5572	41.1691	2011-03-04	2.61191	v0	1.5	1.41342e+06	3
020MSVIS	Male	1965-01-31	1994-07-01	29.4127	46.0397	2011-05-21	16.627	v0	1.5	1.38356e+06	3
022MSVIS	Male	1976-06-16	2010-05-01	33.8727	34.7817	2011-07-04	0.908966	v0	1.5	1.52875e+06	3
026MSVIS	Female	1969-12-31	2006-12-15	36.9555	41.0486	2011-06-01	4.09309	v0	1.5	1.58894e+06	3
029MSVIS	Male	1975-11-07	1997-07-15	21.6865	36.2574	2012-02-20	14.5708	v0	1.5	1.58109e+06	4
033MSVIS	Female	1981-08-02	2006-11-01	25.2485	29.7878	2011-07-09	4.53936	v0	1.5	1.56004e+06	3
034MSVIS	Female	1965-04-25	2004-02-02	38.7734	45.7906	2011-06-10	7.01711	v0	1.5	1.51886e+06	1
039MSVIS	Male	1956-05-04	1985-07-15	29.1964	54.7461	2011-05-27	25.5496	v0	1.5	1.27119e+06	3
044MSVIS	Female	1955-03-26	1999-07-01	44.2656	56.1643	2011-06-06	11.8987	v0	1.5	1.66465e+06	4
052MSVIS	Male	1961-12-28	1993-07-01	31.5072	49.2485	2011-06-18	17.7413	v0	1.5	1.60217e+06	3
057MSVIS	Male	1972-06-20	2006-07-01	34.0287	39.8467	2012-05-02	5.81793	v0	1.5	1.54352e+06	1
075MSVIS	Male	1950-01-11	1997-07-15	47.5072	61.3826	2011-08-05	13.8754	v0	1.5	1.48302e+06	4
076MSVIS	Female	1971-08-31	2008-02-01	36.4216	39.8248	2011-07-02	3.40315	v0	1.5	1.53374e+06	1
078MSVIS	Male	1959-06-18	2002-04-29	42.8638	52.0465	2011-07-23	9.18275	v0	1.5	1.58234e+06	3
090MSVIS	Male	1970-02-06	1996-11-15	26.7734	41.6564	2011-10-07	14.883	v0	1.5	1.33242e+06	4
098MSVIS	Male	1978-01-24	1997-12-20	19.9042	34.0972	2012-03-07	14.193	v0	1.5	1.4505e+06	4
099MSVIS	Male	1988-01-01	2007-10-12	19.7782	24.0246	2012-01-18	4.24641	v0	1.5	1.63128e+06	3
101MSVIS	Male	1967-09-09	2008-07-31	40.8925	44.6105	2012-06-07	3.718	v0	1.5	1.5938e+06	3
105MSVIS	Female	1976-11-14	2002-01-15	25.1691	35.4661	2012-07-07	10.2971	v0	1.5	1.4449e+06	3
111MSVIS	Male	1950-12-28	1990-07-15	39.5455	61.4237	2012-07-13	21.8782	v0	1.5	1.35052e+06	1
113MSVIS	Female	1973-08-02	2004-02-14	30.5353	39.5866	2013-03-09	9.05133	v0	1.5	1.50252e+06	1
119MSVIS	Female	1981-11-27	2009-05-15	27.4634	30.8118	NaN	3.34839	v0	1.5	1.61446e+06	1
001MSVIS	Female	1982-11-25	2010-02-02	27.1896	28.1287	2011-02-23	0.939083	v0	1	1.50881e+06	3
010MSVIS	Female	1964-02-13	2007-09-15	43.5866	46.9103	2011-04-06	3.32375	v0	1	1.4931e+06	3
016MSVIS	Male	1972-12-17	2006-09-15	33.744	38.1054	2011-05-16	4.3614	v0	1	1.57676e+06	3
017MSVIS	Female	1977-05-29	2008-05-22	30.9815	33.64	2011-04-04	2.65845	v0	1	1.54792e+06	3
021MSVIS	Female	1977-05-16	2008-06-26	31.1129	34.4805	2011-11-04	3.36756	v0	1	1.64875e+06	3
028MSVIS	Male	1980-03-17	2007-10-01	27.54	30.9925	2011-06-04	3.45243	v0	1	1.66086e+06	3
030MSVIS	Female	1962-08-05	2006-11-01	44.2409	49.3169	2011-12-02	5.07597	v0	1	1.5213e+06	3
036MSVIS	Female	1983-09-19	2006-02-19	22.4203	27.4853	2011-06-03	5.06502	v0	1	1.59134e+06	3
043MSVIS	Female	1972-05-13	2000-07-15	28.1725	38.7598	2011-06-04	10.5873	v0	1	1.62994e+06	3
045MSVIS	Female	1977-10-12	2010-10-15	33.0075	34.3819	2012-03-16	1.3744	v0	1	1.53499e+06	1
049MSVIS	Male	1974-11-13	2004-05-21	29.5195	36.334	2011-06-06	6.81451	v0	1	1.57916e+06	3
050MSVIS	Male	1989-08-31	2006-11-22	17.2266	21.5359	2011-07-01	4.30938	v0	1	1.72049e+06	3
054MSVIS	Female	1986-03-16	2002-06-01	16.2108	25.9576	2012-02-24	9.74675	v0	1	1.59177e+06	3
056MSVIS	Male	1969-11-01	2009-06-29	39.6578	41.4428	2011-12-19	1.78508	v0	1	1.54434e+06	3
058MSVIS	Female	1966-04-26	1996-03-29	29.9247	44.961	2011-06-11	15.0363	v0	1	1.64036e+06	4
071MSVIS	Female	1976-01-28	2010-05-15	34.2943	35.3374	2011-06-25	1.04312	v0	1	1.63529e+06	3
079MSVIS	Female	1979-08-29	1994-07-15	14.8775	31.8303	2011-11-17	16.9528	v0	1	1.50292e+06	3
081MSVIS	Female	1983-02-04	2009-05-15	26.2752	28.5667	2011-09-05	2.29158	v0	1	1.63561e+06	3
084MSVIS	Female	1984-06-26	2008-11-20	24.4025	27.1759	2011-08-31	2.77344	v0	1	1.63808e+06	3
085MSVIS	Female	1984-01-06	2007-09-15	23.6906	27.7426	2011-09-28	4.05202	v0	1	1.71583e+06	3
086MSVIS	Male	1977-01-05	2007-05-15	30.3546	34.8966	2012-01-25	4.54209	v0	1	1.5811e+06	3
088MSVIS	Female	1992-02-25	2011-02-08	18.9541	19.6057	2011-10-10	0.651608	v0	1	1.69876e+06	3
092MSVIS	Female	1968-10-11	2001-07-15	32.7584	43.1321	2011-12-16	10.3737	v0	1	1.36089e+06	3
093MSVIS	Female	1975-09-26	2011-04-25	35.5784	36.2327	2011-12-23	0.654346	v0	1	1.63179e+06	3
095MSVIS	Male	1968-08-21	2008-09-30	40.1095	43.3101	2012-01-04	3.20055	v0	1	1.53308e+06	3
096MSVIS	Male	1976-11-08	2006-05-23	29.5359	35.0938	2012-01-04	5.55784	v0	1	1.53365e+06	3
103MSVIS	Female	1968-06-05	1999-07-15	31.1075	43.8713	2012-06-20	12.7639	v0	1	1.46022e+06	4
107MSVIS	Female	1968-03-14	2006-04-15	38.0862	44.1561	2012-07-02	6.06982	v0	1	1.55842e+06	1
112MSVIS	Female	1980-02-25	2013-01-17	32.8953	33.0212	2013-04-08	0.125941	v0	1	1.56353e+06	1
115MSVIS	Female	1980-08-26	2010-02-02	29.4374	33.2101	2013-11-22	3.77276	v0	1	1.6895e+06	1
116MSVIS	Female	1980-05-12	2010-07-15	30.1739	33.5825	2013-11-12	3.40862	v0	1	1.64001e+06	1
035MSVIS	Female	1967-02-25	2008-11-24	41.7467	46.0678	2013-04-17	4.32101	v1	1	1.5718e+06	3
037MSVIS	Female	1982-01-08	2008-05-06	26.3244	31.1218	2013-02-20	4.7974	v1	1	1.65269e+06	3
059MSVIS	Male	1980-10-28	2012-06-17	31.6359	33.2053	2014-02-08	1.56947	v1	NaN	1.54257e+06	1
094MSVIS	Female	1967-11-27	2007-04-12	39.373	44.718	2012-09-12	5.34497	v1	1	1.70202e+06	3
002MSVIS	Male	1963-09-04	1993-01-10	29.3525	49.4326	2013-03-23	20.0801	v1	7	1.44281e+06	1
091MSVIS	Male	1964-05-19	2003-02-15	38.7433	48.5099	2012-11-21	9.7666	v1	6.5	1.3756e+06	1
109MSVIS	Female	1969-01-07	2000-10-15	31.77	44.3949	NaN	12.6249	v1	6	NaN	1
009MSVIS	Female	1949-11-17	2002-12-15	53.076	62.1499	2012-03-08	9.07392	v1	5	1.43896e+06	1
003MSVIS	Female	1959-01-18	2007-07-15	48.4873	53.9774	2013-01-09	5.49008	v1	5	1.56028e+06	2
053MSVIS	Female	1972-06-14	1999-01-30	26.6283	39.7871	2012-06-08	13.1588	v1	4.5	1.46873e+06	1
108MSVIS	Male	1968-02-20	1999-08-15	31.4825	45.2574	2013-07-11	13.7748	v1	4.5	1.35701e+06	1
014MSVIS	Female	1965-01-10	2002-07-01	37.4702	47.0205	2012-03-03	9.55031	v1	4	1.33435e+06	4
073MSVIS	Female	1961-12-21	1984-06-15	22.4832	50.9001	2012-11-16	28.4168	v1	5.5	1.26725e+06	1
077MSVIS	Female	1959-08-27	2009-05-01	49.6783	52.8549	2012-08-04	3.17659	v1	3.5	1.55596e+06	2
104MSVIS	Female	1980-02-04	2002-09-15	22.6119	33.2437	2013-05-13	10.6318	v1	4	1.44107e+06	4
032MSVIS	Male	1962-01-12	1989-06-15	27.4223	51.1875	2013-03-23	23.7652	v1	3	1.52578e+06	3
038MSVIS	Male	1977-03-04	2012-01-18	34.8747	36.4059	2013-07-22	1.53114	v1	3	1.52963e+06	1
041MSVIS	Female	1959-08-03	2010-08-15	51.0335	53.6133	2013-03-13	2.57974	v1	3.5	1.48584e+06	2
048MSVIS	Female	1966-04-26	2004-06-09	38.1218	45.961	2012-06-23	7.83915	v1	3	1.58056e+06	4
025MSVIS	Female	1976-10-08	1994-07-15	17.7659	36.1294	2012-04-23	18.3635	v1	2.5	1.41485e+06	3
031MSVIS	Female	1966-10-14	1998-01-16	31.258	45.282	2012-09-01	14.024	v1	3	1.56823e+06	3
040MSVIS	Female	1960-01-19	1995-09-15	35.655	52.0363	2012-05-18	16.3812	v1	2.5	1.37164e+06	3
070MSVIS	Female	1951-01-20	1979-07-15	28.4819	62.347	2013-04-27	33.8652	v1	2.5	1.35755e+06	3
087MSVIS	Female	1970-04-18	1996-07-15	26.2423	42.5195	2012-10-26	16.2772	v1	2	1.41282e+06	3
004MSVIS	Male	1956-09-16	2010-09-15	53.9959	56.6057	2013-04-03	2.60986	v1	2	1.45823e+06	3
012MSVIS	Female	1972-09-22	2005-03-15	32.4764	39.3409	2012-04-18	6.86448	v1	2	1.52092e+06	3
023MSVIS	Male	1957-03-28	2005-01-15	47.8029	54.8289	2012-05-04	7.02601	v1	2	1.48968e+06	3
024MSVIS	Female	1964-01-26	1992-07-15	28.4682	49.0383	2013-02-22	20.5702	v1	2	1.4333e+06	3
027MSVIS	Female	1969-10-18	2010-05-01	40.5339	42.3087	2012-03-15	1.77481	v1	2	1.4652e+06	3
042MSVIS	Female	1967-10-03	2000-02-01	32.3313	44.3511	2012-07-18	12.0198	v1	2	1.61534e+06	3
046MSVIS	Female	1956-07-07	1985-11-01	29.3196	55.6475	2012-05-25	26.3279	v1	2	1.4343e+06	3
047MSVIS	Female	1961-11-10	2010-03-21	48.3587	50.3032	2012-05-26	1.94456	v1	2	1.48626e+06	3
051MSVIS	Male	1951-12-10	2000-11-20	48.9473	60.2608	2012-06-01	11.3135	v1	2	1.4578e+06	1
055MSVIS	Female	1977-02-04	2000-07-17	23.447	36.1239	2013-03-16	12.6769	v1	2	1.54416e+06	4
072MSVIS	Female	1957-09-20	1988-06-15	30.7351	54.7303	2012-07-16	23.9952	v1	2	1.57132e+06	3
074MSVIS	Female	1965-08-15	2010-08-15	44.9993	46.7741	2012-06-09	1.77481	v1	2	1.40886e+06	3
080MSVIS	Female	1965-10-06	1987-07-01	21.7331	46.744	2012-07-06	25.011	v1	2	1.40599e+06	3
082MSVIS	Male	1979-02-03	2004-06-15	25.3635	33.5695	2012-08-31	8.20602	v1	2	1.56778e+06	3
083MSVIS	Female	1960-09-20	2010-01-05	49.2923	51.9459	2012-10-20	2.65366	v1	2	1.44858e+06	3
089MSVIS	Male	1969-06-26	1989-06-15	19.9699	43.2533	2012-10-03	23.2834	v1	2	1.4537e+06	3
097MSVIS	Female	1967-03-18	2011-08-15	44.4107	45.7392	2012-12-14	1.32854	v1	2	1.43831e+06	3
100MSVIS	Female	1979-05-23	2002-08-15	23.2307	33.6352	2013-02-15	10.4045	v1	2	1.59777e+06	3
102MSVIS	Female	1973-09-18	1998-06-15	24.7392	39.5845	2013-04-17	14.8453	v1	2.5	1.66473e+06	1
110MSVIS	Female	1969-03-09	2011-11-28	42.7214	44.2252	2013-05-08	1.50377	v1	2	1.55055e+06	1
117MSVIS	Male	1961-03-07	2013-05-17	52.1944	53.7775	2014-12-02	1.58316	v1	2	1.47402e+06	1
120MSVIS	Female	1973-08-30	1996-11-15	23.2115	41.7173	NaN	18.5058	v1	NaN	1.72056e+06	1
005MSVIS	Female	1978-02-01	2007-08-01	29.4949	33.8652	2012-01-12	4.37029	v1	1.5	1.5559e+06	3
007MSVIS	Female	1979-01-02	1997-07-15	18.5325	34.1061	2013-02-11	15.5736	v1	1.5	1.54131e+06	4
008MSVIS	Female	1986-02-16	2007-01-25	20.9391	26.8973	2013-01-16	5.95825	v1	1.5	1.71115e+06	3
011MSVIS	Male	1962-08-24	1992-07-15	29.8919	49.3833	2012-06-25	19.4914	v1	1.5	1.56747e+06	3
013MSVIS	Female	1968-09-28	1992-07-01	23.7563	43.2094	2011-12-29	19.4531	v1	1.5	1.53759e+06	3
015MSVIS	Female	1979-12-07	2007-10-17	27.8604	32.1923	2012-05-23	4.33196	v1	1.5	1.58377e+06	3
018MSVIS	Female	1973-11-26	2004-08-22	30.7379	38.1444	2012-03-02	7.40657	v1	1.5	1.51058e+06	3
019MSVIS	Female	1969-11-10	2008-06-01	38.5572	42.1691	2012-01-30	3.61191	v1	1.5	1.40816e+06	3
020MSVIS	Male	1965-01-31	1994-07-01	29.4127	47.0397	2012-06-02	17.627	v1	1.5	1.38957e+06	3
022MSVIS	Male	1976-06-16	2010-05-01	33.8727	35.7817	2012-07-14	1.90897	v1	1.5	1.51754e+06	3
026MSVIS	Female	1969-12-31	2006-12-15	36.9555	42.0486	2012-05-14	5.09309	v1	1.5	1.5802e+06	3
029MSVIS	Male	1975-11-07	1997-07-15	21.6865	37.2574	2013-02-13	15.5708	v1	1.5	1.57843e+06	4
033MSVIS	Female	1981-08-02	2006-11-01	25.2485	30.7878	2012-07-28	5.53936	v1	1.5	1.55889e+06	3
034MSVIS	Female	1965-04-25	2004-02-02	38.7734	46.7906	2012-05-21	8.01711	v1	1.5	1.52216e+06	1
039MSVIS	Male	1956-05-04	1985-07-15	29.1964	55.7461	2012-03-21	26.5496	v1	1.5	1.26719e+06	3
044MSVIS	Female	1955-03-26	1999-07-01	44.2656	57.1643	2012-06-18	12.8987	v1	1.5	1.65601e+06	4
052MSVIS	Male	1961-12-28	1993-07-01	31.5072	50.2485	2012-06-16	18.7413	v1	1.5	1.59817e+06	3
057MSVIS	Male	1972-06-20	2006-07-01	34.0287	40.8467	2013-05-04	6.81793	v1	1.5	1.55013e+06	1
075MSVIS	Male	1950-01-11	1997-07-15	47.5072	62.3826	2012-09-07	14.8754	v1	1.5	1.46978e+06	4
076MSVIS	Female	1971-08-31	2008-02-01	36.4216	40.8248	2012-08-04	4.40315	v1	1.5	1.52978e+06	1
078MSVIS	Male	1959-06-18	2002-04-29	42.8638	53.0465	2012-07-19	10.1828	v1	1.5	1.58177e+06	3
090MSVIS	Male	1970-02-06	1996-11-15	26.7734	42.6564	2012-09-28	15.883	v1	1.5	1.33578e+06	4
098MSVIS	Male	1978-01-24	1997-12-20	19.9042	35.0972	2013-02-16	15.193	v1	1.5	1.44624e+06	4
099MSVIS	Male	1988-01-01	2007-10-12	19.7782	25.0246	2013-01-10	5.24641	v1	1.5	1.6257e+06	3
101MSVIS	Male	1967-09-09	2008-07-31	40.8925	45.6105	2013-05-24	4.718	v1	1.5	1.59938e+06	3
105MSVIS	Female	1976-11-14	2002-01-15	25.1691	36.4661	2013-09-07	11.2971	v1	1.5	1.44353e+06	3
111MSVIS	Male	1950-12-28	1990-07-15	39.5455	62.4237	2013-06-28	22.8782	v1	1.5	1.3488e+06	1
113MSVIS	Female	1973-08-02	2004-02-14	30.5353	40.5866	2014-03-28	10.0513	v1	1.5	1.49486e+06	1
119MSVIS	Female	1981-11-27	2009-05-15	27.4634	31.8118	2014-01-29	4.34839	v1	1.5	NaN	1
001MSVIS	Female	1982-11-25	2010-02-02	27.1896	29.1287	2012-01-28	1.93908	v1	1	1.47481e+06	3
010MSVIS	Female	1964-02-13	2007-09-15	43.5866	47.9103	2012-04-12	4.32375	v1	1.5	1.49781e+06	3
016MSVIS	Male	1972-12-17	2006-09-15	33.744	39.1054	2012-05-09	5.3614	v1	1	1.56486e+06	3
017MSVIS	Female	1977-05-29	2008-05-22	30.9815	34.64	2012-02-22	3.65845	v1	1	1.53767e+06	3
021MSVIS	Female	1977-05-16	2008-06-26	31.1129	35.4805	2012-12-01	4.36756	v1	1	1.64238e+06	3
028MSVIS	Male	1980-03-17	2007-10-01	27.54	31.9925	2012-06-13	4.45243	v1	1	1.65689e+06	3
030MSVIS	Female	1962-08-05	2006-11-01	44.2409	50.3169	2012-11-17	6.07597	v1	1	1.50989e+06	3
036MSVIS	Female	1983-09-19	2006-02-19	22.4203	28.4853	2012-05-26	6.06502	v1	1	1.57125e+06	3
043MSVIS	Female	1972-05-13	2000-07-15	28.1725	39.7598	2012-05-30	11.5873	v1	1	1.63187e+06	3
045MSVIS	Female	1977-10-12	2010-10-15	33.0075	35.3819	2013-02-21	2.3744	v1	1.5	1.52533e+06	1
049MSVIS	Male	1974-11-13	2004-05-21	29.5195	37.334	2012-06-11	7.81451	v1	1	1.57225e+06	3
050MSVIS	Male	1989-08-31	2006-11-22	17.2266	22.5359	2012-07-14	5.30938	v1	1	1.71549e+06	3
054MSVIS	Female	1986-03-16	2002-06-01	16.2108	26.9576	2013-02-08	10.7467	v1	1.5	1.58938e+06	3
056MSVIS	Male	1969-11-01	2009-06-29	39.6578	42.4428	2012-12-10	2.78508	v1	1	1.54077e+06	3
058MSVIS	Female	1966-04-26	1996-03-29	29.9247	45.961	2012-06-16	16.0363	v1	1.5	1.63602e+06	4
071MSVIS	Female	1976-01-28	2010-05-15	34.2943	36.3374	2012-06-15	2.04312	v1	1	1.63747e+06	3
079MSVIS	Female	1979-08-29	1994-07-15	14.8775	32.8303	2012-11-15	17.9528	v1	1	1.49696e+06	3
081MSVIS	Female	1983-02-04	2009-05-15	26.2752	29.5667	2012-09-10	3.29158	v1	1	1.62815e+06	3
084MSVIS	Female	1984-06-26	2008-11-20	24.4025	28.1759	2012-08-29	3.77344	v1	1	1.63014e+06	3
085MSVIS	Female	1984-01-06	2007-09-15	23.6906	28.7426	2012-09-17	5.05202	v1	1	1.70763e+06	3
086MSVIS	Male	1977-01-05	2007-05-15	30.3546	35.8966	2013-01-07	5.54209	v1	1	1.58162e+06	3
088MSVIS	Female	1992-02-25	2011-02-08	18.9541	20.6057	2012-10-31	1.65161	v1	1	1.67874e+06	3
092MSVIS	Female	1968-10-11	2001-07-15	32.7584	44.1321	2012-11-17	11.3737	v1	1.5	1.333e+06	3
093MSVIS	Female	1975-09-26	2011-04-25	35.5784	37.2327	2012-12-20	1.65435	v1	1	1.62506e+06	3
095MSVIS	Male	1968-08-21	2008-09-30	40.1095	44.3101	2013-01-12	4.20055	v1	1.5	1.53071e+06	3
096MSVIS	Male	1976-11-08	2006-05-23	29.5359	36.0938	2012-12-19	6.55784	v1	1	1.53709e+06	3
103MSVIS	Female	1968-06-05	1999-07-15	31.1075	44.8713	2013-05-11	13.7639	v1	1	1.44289e+06	4
107MSVIS	Female	1968-03-14	2006-04-15	38.0862	45.1561	2013-06-26	7.06982	v1	1.5	1.53777e+06	1
112MSVIS	Female	1980-02-25	2013-01-17	32.8953	34.0212	2014-04-08	1.12594	v1	1	1.55877e+06	1
115MSVIS	Female	1980-08-26	2010-02-02	29.4374	34.2101	2014-11-27	4.77276	v1	1	1.68794e+06	1
116MSVIS	Female	1980-05-12	2010-07-15	30.1739	34.5825	2014-12-12	4.40862	v1	1	1.62359e+06	1
035MSVIS	Female	1967-02-25	2008-11-24	41.7467	47.0678	2014-04-01	5.32101	v2	1	1.56853e+06	3
037MSVIS	Female	1982-01-08	2008-05-06	26.3244	32.1218	2013-11-22	5.7974	v2	1	1.64889e+06	3
059MSVIS	Male	1980-10-28	2012-06-17	31.6359	34.2053	NaN	2.56947	v2	NaN	NaN	1
094MSVIS	Female	1967-11-27	2007-04-12	39.373	45.718	2013-09-05	6.34497	v2	1	1.70608e+06	3
002MSVIS	Male	1963-09-04	1993-01-10	29.3525	50.4326	2014-03-15	21.0801	v2	7	1.4296e+06	1
091MSVIS	Male	1964-05-19	2003-02-15	38.7433	49.5099	2013-11-21	10.7666	v2	6.5	1.365e+06	1
109MSVIS	Female	1969-01-07	2000-10-15	31.77	45.3949	2014-09-20	13.6249	v2	6	1.81175e+06	1
009MSVIS	Female	1949-11-17	2002-12-15	53.076	63.1499	2013-03-02	10.0739	v2	5.5	1.42054e+06	1
003MSVIS	Female	1959-01-18	2007-07-15	48.4873	54.9774	2013-12-18	6.49008	v2	5.5	1.55986e+06	2
053MSVIS	Female	1972-06-14	1999-01-30	26.6283	40.7871	2013-06-07	14.1588	v2	4.5	1.4702e+06	1
108MSVIS	Male	1968-02-20	1999-08-15	31.4825	46.2574	2014-10-02	14.7748	v2	5	1.35206e+06	1
014MSVIS	Female	1965-01-10	2002-07-01	37.4702	48.0205	2013-04-06	10.5503	v2	4	1.328e+06	4
073MSVIS	Female	1961-12-21	1984-06-15	22.4832	51.9001	2013-10-31	29.4168	v2	NaN	1.25436e+06	1
077MSVIS	Female	1959-08-27	2009-05-01	49.6783	53.8549	2013-07-20	4.17659	v2	4.5	1.54904e+06	2
104MSVIS	Female	1980-02-04	2002-09-15	22.6119	34.2437	NaN	11.6318	v2	4	NaN	4
032MSVIS	Male	1962-01-12	1989-06-15	27.4223	52.1875	2014-03-08	24.7652	v2	3	1.5113e+06	3
038MSVIS	Male	1977-03-04	2012-01-18	34.8747	37.4059	2014-09-22	2.53114	v2	3	1.5184e+06	1
041MSVIS	Female	1959-08-03	2010-08-15	51.0335	54.6133	2014-03-10	3.57974	v2	6	1.46601e+06	2
048MSVIS	Female	1966-04-26	2004-06-09	38.1218	46.961	2013-05-18	8.83915	v2	3	1.58688e+06	4
025MSVIS	Female	1976-10-08	1994-07-15	17.7659	37.1294	2013-04-25	19.3635	v2	2.5	1.41258e+06	3
031MSVIS	Female	1966-10-14	1998-01-16	31.258	46.282	2013-09-26	15.024	v2	4	1.56172e+06	3
040MSVIS	Female	1960-01-19	1995-09-15	35.655	53.0363	2013-05-15	17.3812	v2	2.5	1.36498e+06	3
070MSVIS	Female	1951-01-20	1979-07-15	28.4819	63.347	2014-05-24	34.8652	v2	2.5	1.34317e+06	3
087MSVIS	Female	1970-04-18	1996-07-15	26.2423	43.5195	2013-09-30	17.2772	v2	2	1.40738e+06	3
004MSVIS	Male	1956-09-16	2010-09-15	53.9959	57.6057	2014-03-31	3.60986	v2	2	1.45767e+06	3
012MSVIS	Female	1972-09-22	2005-03-15	32.4764	40.3409	2013-05-03	7.86448	v2	2	1.51979e+06	3
023MSVIS	Male	1957-03-28	2005-01-15	47.8029	55.8289	2013-04-12	8.02601	v2	2	1.48142e+06	3
024MSVIS	Female	1964-01-26	1992-07-15	28.4682	50.0383	2014-03-11	21.5702	v2	2	1.4373e+06	3
027MSVIS	Female	1969-10-18	2010-05-01	40.5339	43.3087	2013-03-25	2.77481	v2	2	1.44572e+06	3
042MSVIS	Female	1967-10-03	2000-02-01	32.3313	45.3511	2013-07-27	13.0198	v2	2	1.61052e+06	3
046MSVIS	Female	1956-07-07	1985-11-01	29.3196	56.6475	2013-04-13	27.3279	v2	2	1.42457e+06	3
047MSVIS	Female	1961-11-10	2010-03-21	48.3587	51.3032	2013-05-09	2.94456	v2	2	1.49004e+06	3
051MSVIS	Male	1951-12-10	2000-11-20	48.9473	61.2608	2013-05-04	12.3135	v2	2	1.45417e+06	1
055MSVIS	Female	1977-02-04	2000-07-17	23.447	37.1239	2014-03-21	13.6769	v2	2	1.53261e+06	4
072MSVIS	Female	1957-09-20	1988-06-15	30.7351	55.7303	2013-07-05	24.9952	v2	2.5	1.56592e+06	3
074MSVIS	Female	1965-08-15	2010-08-15	44.9993	47.7741	2013-06-22	2.77481	v2	2	1.39679e+06	3
080MSVIS	Female	1965-10-06	1987-07-01	21.7331	47.744	2013-07-03	26.011	v2	2	1.39628e+06	3
082MSVIS	Male	1979-02-03	2004-06-15	25.3635	34.5695	2013-08-28	9.20602	v2	2	1.55882e+06	3
083MSVIS	Female	1960-09-20	2010-01-05	49.2923	52.9459	2013-10-09	3.65366	v2	2.5	1.45657e+06	3
089MSVIS	Male	1969-06-26	1989-06-15	19.9699	44.2533	NaN	24.2834	v2	3	NaN	3
097MSVIS	Female	1967-03-18	2011-08-15	44.4107	46.7392	2013-11-27	2.32854	v2	2	1.42489e+06	3
100MSVIS	Female	1979-05-23	2002-08-15	23.2307	34.6352	2014-01-27	11.4045	v2	2	1.61487e+06	3
102MSVIS	Female	1973-09-18	1998-06-15	24.7392	40.5845	2014-06-11	15.8453	v2	NaN	1.67017e+06	1
110MSVIS	Female	1969-03-09	2011-11-28	42.7214	45.2252	2014-05-24	2.50377	v2	2	1.53336e+06	1
117MSVIS	Male	1961-03-07	2013-05-17	52.1944	54.7775	NaN	2.58316	v2	NaN	NaN	1
120MSVIS	Female	1973-08-30	1996-11-15	23.2115	42.7173	NaN	19.5058	v2	NaN	NaN	1
005MSVIS	Female	1978-02-01	2007-08-01	29.4949	34.8652	2013-01-12	5.37029	v2	1.5	1.53897e+06	3
007MSVIS	Female	1979-01-02	1997-07-15	18.5325	35.1061	2014-01-20	16.5736	v2	1.5	1.54574e+06	4
008MSVIS	Female	1986-02-16	2007-01-25	20.9391	27.8973	NaN	6.95825	v2	1.5	NaN	3
011MSVIS	Male	1962-08-24	1992-07-15	29.8919	50.3833	2013-05-11	20.4914	v2	1.5	1.55991e+06	3
013MSVIS	Female	1968-09-28	1992-07-01	23.7563	44.2094	2013-02-01	20.4531	v2	1.5	1.53472e+06	3
015MSVIS	Female	1979-12-07	2007-10-17	27.8604	33.1923	NaN	5.33196	v2	1.5	NaN	3
018MSVIS	Female	1973-11-26	2004-08-22	30.7379	39.1444	2013-02-06	8.40657	v2	2	1.50865e+06	3
019MSVIS	Female	1969-11-10	2008-06-01	38.5572	43.1691	2013-01-26	4.61191	v2	1.5	1.40229e+06	3
020MSVIS	Male	1965-01-31	1994-07-01	29.4127	48.0397	NaN	18.627	v2	1	NaN	3
022MSVIS	Male	1976-06-16	2010-05-01	33.8727	36.7817	2013-07-20	2.90897	v2	1.5	1.51604e+06	3
026MSVIS	Female	1969-12-31	2006-12-15	36.9555	43.0486	2013-05-23	6.09309	v2	2	1.57372e+06	3
029MSVIS	Male	1975-11-07	1997-07-15	21.6865	38.2574	2014-02-10	16.5708	v2	1.5	1.5774e+06	4
033MSVIS	Female	1981-08-02	2006-11-01	25.2485	31.7878	NaN	6.53936	v2	1.5	1.50826e+06	3
034MSVIS	Female	1965-04-25	2004-02-02	38.7734	47.7906	2013-05-22	9.01711	v2	1.5	1.52211e+06	1
039MSVIS	Male	1956-05-04	1985-07-15	29.1964	56.7461	2013-03-09	27.5496	v2	2	1.26273e+06	3
044MSVIS	Female	1955-03-26	1999-07-01	44.2656	58.1643	2013-06-03	13.8987	v2	1.5	1.66041e+06	4
052MSVIS	Male	1961-12-28	1993-07-01	31.5072	51.2485	2013-05-25	19.7413	v2	1.5	1.59938e+06	3
057MSVIS	Male	1972-06-20	2006-07-01	34.0287	41.8467	2014-04-29	7.81793	v2	1.5	1.54427e+06	1
075MSVIS	Male	1950-01-11	1997-07-15	47.5072	63.3826	2013-09-06	15.8754	v2	1.5	1.45925e+06	4
076MSVIS	Female	1971-08-31	2008-02-01	36.4216	41.8248	2013-09-07	5.40315	v2	NaN	1.52491e+06	1
078MSVIS	Male	1959-06-18	2002-04-29	42.8638	54.0465	2013-07-17	11.1828	v2	1.5	1.57709e+06	3
090MSVIS	Male	1970-02-06	1996-11-15	26.7734	43.6564	2013-09-25	16.883	v2	1.5	1.32704e+06	4
098MSVIS	Male	1978-01-24	1997-12-20	19.9042	36.0972	2014-01-28	16.193	v2	1.5	1.44091e+06	4
099MSVIS	Male	1988-01-01	2007-10-12	19.7782	26.0246	2014-01-18	6.24641	v2	1.5	1.62078e+06	3
101MSVIS	Male	1967-09-09	2008-07-31	40.8925	46.6105	2014-11-21	5.718	v2	1.5	1.5883e+06	3
105MSVIS	Female	1976-11-14	2002-01-15	25.1691	37.4661	2014-09-09	12.2971	v2	1.5	1.44049e+06	3
111MSVIS	Male	1950-12-28	1990-07-15	39.5455	63.4237	2014-08-02	23.8782	v2	1.5	1.33894e+06	1
113MSVIS	Female	1973-08-02	2004-02-14	30.5353	41.5866	NaN	11.0513	v2	1.5	NaN	1
119MSVIS	Female	1981-11-27	2009-05-15	27.4634	32.8118	NaN	5.34839	v2	1.5	1.59078e+06	1
001MSVIS	Female	1982-11-25	2010-02-02	27.1896	30.1287	2013-01-24	2.93908	v2	1	1.46271e+06	3
010MSVIS	Female	1964-02-13	2007-09-15	43.5866	48.9103	2013-04-05	5.32375	v2	1.5	1.49251e+06	3
016MSVIS	Male	1972-12-17	2006-09-15	33.744	40.1054	2013-04-13	6.3614	v2	1	1.55365e+06	3
017MSVIS	Female	1977-05-29	2008-05-22	30.9815	35.64	2013-03-04	4.65845	v2	1.5	1.52652e+06	3
021MSVIS	Female	1977-05-16	2008-06-26	31.1129	36.4805	2013-11-16	5.36756	v2	1	1.6382e+06	3
028MSVIS	Male	1980-03-17	2007-10-01	27.54	32.9925	2013-06-01	5.45243	v2	1	1.65351e+06	3
030MSVIS	Female	1962-08-05	2006-11-01	44.2409	51.3169	2013-11-23	7.07597	v2	1	1.51457e+06	3
036MSVIS	Female	1983-09-19	2006-02-19	22.4203	29.4853	2013-10-02	7.06502	v2	1	1.57777e+06	3
043MSVIS	Female	1972-05-13	2000-07-15	28.1725	40.7598	2013-05-10	12.5873	v2	1.5	1.6287e+06	3
045MSVIS	Female	1977-10-12	2010-10-15	33.0075	36.3819	NaN	3.3744	v2	NaN	NaN	1
049MSVIS	Male	1974-11-13	2004-05-21	29.5195	38.334	2013-07-10	8.81451	v2	1	1.57076e+06	3
050MSVIS	Male	1989-08-31	2006-11-22	17.2266	23.5359	2013-07-24	6.30938	v2	1	1.70657e+06	3
054MSVIS	Female	1986-03-16	2002-06-01	16.2108	27.9576	2014-01-31	11.7467	v2	1.5	1.59058e+06	3
056MSVIS	Male	1969-11-01	2009-06-29	39.6578	43.4428	2013-12-02	3.78508	v2	1	1.54543e+06	3
058MSVIS	Female	1966-04-26	1996-03-29	29.9247	46.961	2013-05-18	17.0363	v2	1.5	1.63694e+06	4
071MSVIS	Female	1976-01-28	2010-05-15	34.2943	37.3374	2013-06-13	3.04312	v2	1	1.63396e+06	3
079MSVIS	Female	1979-08-29	1994-07-15	14.8775	33.8303	2013-11-14	18.9528	v2	1.5	1.50536e+06	3
081MSVIS	Female	1983-02-04	2009-05-15	26.2752	30.5667	2014-03-03	4.29158	v2	1	1.61494e+06	3
084MSVIS	Female	1984-06-26	2008-11-20	24.4025	29.1759	2013-09-27	4.77344	v2	1.5	1.61964e+06	3
085MSVIS	Female	1984-01-06	2007-09-15	23.6906	29.7426	2013-09-18	6.05202	v2	1	1.71221e+06	3
086MSVIS	Male	1977-01-05	2007-05-15	30.3546	36.8966	2014-02-20	6.54209	v2	1	1.5723e+06	3
088MSVIS	Female	1992-02-25	2011-02-08	18.9541	21.6057	2013-10-16	2.65161	v2	1.5	1.65154e+06	3
092MSVIS	Female	1968-10-11	2001-07-15	32.7584	45.1321	2013-11-09	12.3737	v2	1.5	1.32335e+06	3
093MSVIS	Female	1975-09-26	2011-04-25	35.5784	38.2327	NaN	2.65435	v2	1	NaN	3
095MSVIS	Male	1968-08-21	2008-09-30	40.1095	45.3101	2014-01-16	5.20055	v2	1.5	1.52775e+06	3
096MSVIS	Male	1976-11-08	2006-05-23	29.5359	37.0938	2013-11-28	7.55784	v2	1	1.53762e+06	3
103MSVIS	Female	1968-06-05	1999-07-15	31.1075	45.8713	2014-05-31	14.7639	v2	1	1.43766e+06	4
107MSVIS	Female	1968-03-14	2006-04-15	38.0862	46.1561	2014-07-22	8.06982	v2	1.5	1.5352e+06	1
112MSVIS	Female	1980-02-25	2013-01-17	32.8953	35.0212	NaN	2.12594	v2	1	NaN	1
115MSVIS	Female	1980-08-26	2010-02-02	29.4374	35.2101	NaN	5.77276	v2	NaN	NaN	1
116MSVIS	Female	1980-05-12	2010-07-15	30.1739	35.5825	NaN	5.40862	v2	1	NaN	1
035MSVIS	Female	1967-02-25	2008-11-24	41.7467	48.0678	NaN	6.32101	v3	1	1.56071e+06	3
037MSVIS	Female	1982-01-08	2008-05-06	26.3244	33.1218	NaN	6.7974	v3	1	NaN	3
059MSVIS	Male	1980-10-28	2012-06-17	31.6359	35.2053	NaN	3.56947	v3	NaN	NaN	1
094MSVIS	Female	1967-11-27	2007-04-12	39.373	46.718	2014-09-18	7.34497	v3	1	1.70105e+06	3
002MSVIS	Male	1963-09-04	1993-01-10	29.3525	51.4326	2015-02-28	22.0801	v3	7.5	1.41622e+06	1
091MSVIS	Male	1964-05-19	2003-02-15	38.7433	50.5099	2014-11-14	11.7666	v3	7.5	1.35184e+06	1
109MSVIS	Female	1969-01-07	2000-10-15	31.77	46.3949	NaN	14.6249	v3	NaN	NaN	1
009MSVIS	Female	1949-11-17	2002-12-15	53.076	64.1499	2014-03-07	11.0739	v3	6	1.41295e+06	1
003MSVIS	Female	1959-01-18	2007-07-15	48.4873	55.9774	2014-12-01	7.49008	v3	6	1.54793e+06	2
053MSVIS	Female	1972-06-14	1999-01-30	26.6283	41.7871	2014-06-28	15.1588	v3	5	1.46479e+06	1
108MSVIS	Male	1968-02-20	1999-08-15	31.4825	47.2574	NaN	15.7748	v3	5	NaN	1
014MSVIS	Female	1965-01-10	2002-07-01	37.4702	49.0205	2014-04-26	11.5503	v3	4	1.32224e+06	4
073MSVIS	Female	1961-12-21	1984-06-15	22.4832	52.9001	2014-11-22	30.4168	v3	6.5	1.24313e+06	1
077MSVIS	Female	1959-08-27	2009-05-01	49.6783	54.8549	2014-08-02	5.17659	v3	6	1.54429e+06	2
104MSVIS	Female	1980-02-04	2002-09-15	22.6119	35.2437	NaN	12.6318	v3	4	NaN	4
032MSVIS	Male	1962-01-12	1989-06-15	27.4223	53.1875	2015-03-10	25.7652	v3	4	1.50974e+06	3
038MSVIS	Male	1977-03-04	2012-01-18	34.8747	38.4059	NaN	3.53114	v3	NaN	NaN	1
041MSVIS	Female	1959-08-03	2010-08-15	51.0335	55.6133	NaN	4.57974	v3	6	1.45996e+06	2
048MSVIS	Female	1966-04-26	2004-06-09	38.1218	47.961	2014-05-31	9.83915	v3	3.5	1.57035e+06	4
025MSVIS	Female	1976-10-08	1994-07-15	17.7659	38.1294	2014-04-07	20.3635	v3	2.5	1.4114e+06	3
031MSVIS	Female	1966-10-14	1998-01-16	31.258	47.282	2014-09-08	16.024	v3	4	1.55423e+06	3
040MSVIS	Female	1960-01-19	1995-09-15	35.655	54.0363	2014-05-09	18.3812	v3	2.5	1.36895e+06	3
070MSVIS	Female	1951-01-20	1979-07-15	28.4819	64.347	NaN	35.8652	v3	2.5	1.34162e+06	3
087MSVIS	Female	1970-04-18	1996-07-15	26.2423	44.5195	2014-10-10	18.2772	v3	2	1.40078e+06	3
004MSVIS	Male	1956-09-16	2010-09-15	53.9959	58.6057	2015-03-23	4.60986	v3	3	1.45877e+06	3
012MSVIS	Female	1972-09-22	2005-03-15	32.4764	41.3409	2014-04-14	8.86448	v3	2	1.51344e+06	3
023MSVIS	Male	1957-03-28	2005-01-15	47.8029	56.8289	2014-04-26	9.02601	v3	2	1.47202e+06	3
024MSVIS	Female	1964-01-26	1992-07-15	28.4682	51.0383	NaN	22.5702	v3	3	NaN	3
027MSVIS	Female	1969-10-18	2010-05-01	40.5339	44.3087	2014-02-18	3.77481	v3	2	1.44885e+06	3
042MSVIS	Female	1967-10-03	2000-02-01	32.3313	46.3511	NaN	14.0198	v3	3	1.61439e+06	3
046MSVIS	Female	1956-07-07	1985-11-01	29.3196	57.6475	2014-05-10	28.3279	v3	2	1.42648e+06	3
047MSVIS	Female	1961-11-10	2010-03-21	48.3587	52.3032	2014-05-02	3.94456	v3	2	1.47679e+06	3
051MSVIS	Male	1951-12-10	2000-11-20	48.9473	62.2608	NaN	13.3135	v3	NaN	NaN	1
055MSVIS	Female	1977-02-04	2000-07-17	23.447	38.1239	2015-03-27	14.6769	v3	2.5	1.53154e+06	4
072MSVIS	Female	1957-09-20	1988-06-15	30.7351	56.7303	2014-07-04	25.9952	v3	3	1.56035e+06	3
074MSVIS	Female	1965-08-15	2010-08-15	44.9993	48.7741	2014-11-29	3.77481	v3	2	1.37503e+06	3
080MSVIS	Female	1965-10-06	1987-07-01	21.7331	48.744	2014-07-11	27.011	v3	2	1.40004e+06	3
082MSVIS	Male	1979-02-03	2004-06-15	25.3635	35.5695	2014-11-10	10.206	v3	2	1.54247e+06	3
083MSVIS	Female	1960-09-20	2010-01-05	49.2923	53.9459	2014-10-14	4.65366	v3	3	1.44326e+06	3
089MSVIS	Male	1969-06-26	1989-06-15	19.9699	45.2533	2014-12-19	25.2834	v3	3	1.45505e+06	3
097MSVIS	Female	1967-03-18	2011-08-15	44.4107	47.7392	2015-03-19	3.32854	v3	2	1.41276e+06	3
100MSVIS	Female	1979-05-23	2002-08-15	23.2307	35.6352	2015-01-22	12.4045	v3	2	1.61835e+06	3
102MSVIS	Female	1973-09-18	1998-06-15	24.7392	41.5845	NaN	16.8453	v3	NaN	NaN	1
110MSVIS	Female	1969-03-09	2011-11-28	42.7214	46.2252	NaN	3.50377	v3	NaN	NaN	1
117MSVIS	Male	1961-03-07	2013-05-17	52.1944	55.7775	NaN	3.58316	v3	NaN	NaN	1
120MSVIS	Female	1973-08-30	1996-11-15	23.2115	43.7173	NaN	20.5058	v3	NaN	NaN	1
005MSVIS	Female	1978-02-01	2007-08-01	29.4949	35.8652	2014-01-08	6.37029	v3	1.5	1.53367e+06	3
007MSVIS	Female	1979-01-02	1997-07-15	18.5325	36.1061	NaN	17.5736	v3	1.5	NaN	4
008MSVIS	Female	1986-02-16	2007-01-25	20.9391	28.8973	NaN	7.95825	v3	1.5	NaN	3
011MSVIS	Male	1962-08-24	1992-07-15	29.8919	51.3833	2014-09-15	21.4914	v3	2	1.55304e+06	3
013MSVIS	Female	1968-09-28	1992-07-01	23.7563	45.2094	2014-02-28	21.4531	v3	2	1.53391e+06	3
015MSVIS	Female	1979-12-07	2007-10-17	27.8604	34.1923	NaN	6.33196	v3	1.5	NaN	3
018MSVIS	Female	1973-11-26	2004-08-22	30.7379	40.1444	2014-03-29	9.40657	v3	2	1.50073e+06	3
019MSVIS	Female	1969-11-10	2008-06-01	38.5572	44.1691	2014-01-25	5.61191	v3	1.5	1.39377e+06	3
020MSVIS	Male	1965-01-31	1994-07-01	29.4127	49.0397	NaN	19.627	v3	1	NaN	3
022MSVIS	Male	1976-06-16	2010-05-01	33.8727	37.7817	2014-08-02	3.90897	v3	1.5	1.51088e+06	3
026MSVIS	Female	1969-12-31	2006-12-15	36.9555	44.0486	2014-05-16	7.09309	v3	1.5	1.56722e+06	3
029MSVIS	Male	1975-11-07	1997-07-15	21.6865	39.2574	NaN	17.5708	v3	1.5	NaN	4
033MSVIS	Female	1981-08-02	2006-11-01	25.2485	32.7878	2014-03-08	7.53936	v3	1.5	1.50844e+06	3
034MSVIS	Female	1965-04-25	2004-02-02	38.7734	48.7906	NaN	10.0171	v3	NaN	NaN	1
039MSVIS	Male	1956-05-04	1985-07-15	29.1964	57.7461	2014-02-27	28.5496	v3	2	1.26261e+06	3
044MSVIS	Female	1955-03-26	1999-07-01	44.2656	59.1643	2014-05-27	14.8987	v3	1.5	1.65552e+06	4
052MSVIS	Male	1961-12-28	1993-07-01	31.5072	52.2485	2014-05-10	20.7413	v3	1.5	1.59154e+06	3
057MSVIS	Male	1972-06-20	2006-07-01	34.0287	42.8467	NaN	8.81793	v3	NaN	NaN	1
075MSVIS	Male	1950-01-11	1997-07-15	47.5072	64.3826	2014-10-03	16.8754	v3	1.5	1.45962e+06	4
076MSVIS	Female	1971-08-31	2008-02-01	36.4216	42.8248	2014-10-04	6.40315	v3	1.5	NaN	1
078MSVIS	Male	1959-06-18	2002-04-29	42.8638	55.0465	2014-07-19	12.1828	v3	2	1.57674e+06	3
090MSVIS	Male	1970-02-06	1996-11-15	26.7734	44.6564	2014-10-06	17.883	v3	2	1.30639e+06	4
098MSVIS	Male	1978-01-24	1997-12-20	19.9042	37.0972	2015-02-05	17.193	v3	1.5	1.44278e+06	4
099MSVIS	Male	1988-01-01	2007-10-12	19.7782	27.0246	2015-01-26	7.24641	v3	2	1.62105e+06	3
101MSVIS	Male	1967-09-09	2008-07-31	40.8925	47.6105	NaN	6.718	v3	1.5	NaN	3
105MSVIS	Female	1976-11-14	2002-01-15	25.1691	38.4661	NaN	13.2971	v3	1.5	NaN	3
111MSVIS	Male	1950-12-28	1990-07-15	39.5455	64.4237	NaN	24.8782	v3	NaN	NaN	1
113MSVIS	Female	1973-08-02	2004-02-14	30.5353	42.5866	NaN	12.0513	v3	NaN	NaN	1
119MSVIS	Female	1981-11-27	2009-05-15	27.4634	33.8118	NaN	6.34839	v3	NaN	NaN	1
001MSVIS	Female	1982-11-25	2010-02-02	27.1896	31.1287	2014-02-06	3.93908	v3	1	1.45123e+06	3
010MSVIS	Female	1964-02-13	2007-09-15	43.5866	49.9103	2014-03-29	6.32375	v3	2	1.48218e+06	3
016MSVIS	Male	1972-12-17	2006-09-15	33.744	41.1054	2014-05-23	7.3614	v3	1	1.54653e+06	3
017MSVIS	Female	1977-05-29	2008-05-22	30.9815	36.64	2014-03-04	5.65845	v3	1.5	1.50657e+06	3
021MSVIS	Female	1977-05-16	2008-06-26	31.1129	37.4805	2014-11-04	6.36756	v3	1.5	1.64082e+06	3
028MSVIS	Male	1980-03-17	2007-10-01	27.54	33.9925	2014-07-12	6.45243	v3	1	1.6419e+06	3
030MSVIS	Female	1962-08-05	2006-11-01	44.2409	52.3169	2014-11-08	8.07597	v3	1	1.50556e+06	3
036MSVIS	Female	1983-09-19	2006-02-19	22.4203	30.4853	2014-10-04	8.06502	v3	1	1.58476e+06	3
043MSVIS	Female	1972-05-13	2000-07-15	28.1725	41.7598	2014-05-12	13.5873	v3	1.5	1.62363e+06	3
045MSVIS	Female	1977-10-12	2010-10-15	33.0075	37.3819	2014-09-23	4.3744	v3	1.5	1.51421e+06	1
049MSVIS	Male	1974-11-13	2004-05-21	29.5195	39.334	2014-06-17	9.81451	v3	1	1.57149e+06	3
050MSVIS	Male	1989-08-31	2006-11-22	17.2266	24.5359	2014-08-01	7.30938	v3	1	1.70431e+06	3
054MSVIS	Female	1986-03-16	2002-06-01	16.2108	28.9576	2015-02-03	12.7467	v3	1.5	1.58775e+06	3
056MSVIS	Male	1969-11-01	2009-06-29	39.6578	44.4428	2014-11-25	4.78508	v3	1	1.53233e+06	3
058MSVIS	Female	1966-04-26	1996-03-29	29.9247	47.961	2014-05-31	18.0363	v3	1.5	1.6266e+06	4
071MSVIS	Female	1976-01-28	2010-05-15	34.2943	38.3374	2014-06-28	4.04312	v3	1.5	1.63166e+06	3
079MSVIS	Female	1979-08-29	1994-07-15	14.8775	34.8303	2014-12-11	19.9528	v3	1.5	1.49817e+06	3
081MSVIS	Female	1983-02-04	2009-05-15	26.2752	31.5667	2015-03-01	5.29158	v3	1	1.60432e+06	3
084MSVIS	Female	1984-06-26	2008-11-20	24.4025	30.1759	NaN	5.77344	v3	1.5	NaN	3
085MSVIS	Female	1984-01-06	2007-09-15	23.6906	30.7426	2014-09-16	7.05202	v3	1	1.71264e+06	3
086MSVIS	Male	1977-01-05	2007-05-15	30.3546	37.8966	2015-03-06	7.54209	v3	1	1.58169e+06	3
088MSVIS	Female	1992-02-25	2011-02-08	18.9541	22.6057	2014-10-18	3.65161	v3	1.5	NaN	3
092MSVIS	Female	1968-10-11	2001-07-15	32.7584	46.1321	2014-12-13	13.3737	v3	1.5	1.32656e+06	3
093MSVIS	Female	1975-09-26	2011-04-25	35.5784	39.2327	NaN	3.65435	v3	2	NaN	3
095MSVIS	Male	1968-08-21	2008-09-30	40.1095	46.3101	2015-01-08	6.20055	v3	1.5	1.52664e+06	3
096MSVIS	Male	1976-11-08	2006-05-23	29.5359	38.0938	2014-12-05	8.55784	v3	1	1.53907e+06	3
103MSVIS	Female	1968-06-05	1999-07-15	31.1075	46.8713	NaN	15.7639	v3	1	NaN	4
107MSVIS	Female	1968-03-14	2006-04-15	38.0862	47.1561	NaN	9.06982	v3	NaN	NaN	1
112MSVIS	Female	1980-02-25	2013-01-17	32.8953	36.0212	NaN	3.12594	v3	NaN	NaN	1
115MSVIS	Female	1980-08-26	2010-02-02	29.4374	36.2101	NaN	6.77276	v3	NaN	NaN	1
116MSVIS	Female	1980-05-12	2010-07-15	30.1739	36.5825	NaN	6.40862	v3	NaN	NaN	1
